# Supplementary material for: MediPlEx - a tool to combine in silico & experimental gene expression profiles of the model legume Medicago truncatula
Source: BMC Res Notes. 2010 Oct 19;3:262. doi: 10.1186/1756-0500-3-262 (PMC2972298; doi:10.1186/1756-0500-3-262)
Supplement: Additional file 1 — File containing the 751 genes and expression values. The .tsv file contains a table, separated using tab-stop as delimiter. The table stores the results of the expression analysis: The name of the found genes, the matching reporters of the two different layouts, the logarithmic likelihood ratio, as well as the expression values of the microarray expression experiments and the annotation of the genes. [file 1756-0500-3-262-S1.TSV]

TC/Gene name	Glomus intraradices AM roots vs. control roots at 20 miM phosphate	Glomus mosseae AM roots vs. control roots at 20 miM phosphate	R_value	Annotation
TC112558	0.246463999152184	0.508777022361755	1.5440	GENE PRODUCT: RING finger and CHY zinc finger domain-containing protein 1 DESCRIPTION: RING finger and CHY zinc finger domain-containing protein 1 (Zinc finger protein 363) (CH-rich-interacting match with PLAG1) (Androgen receptor N-terminal-interacting protein) (p53 induced RING-H2 protein) (hPirh2) (RING finger protein 199). Hemerythrin HHE cation binding region COMMENT: Blast2x vs SP: SUBUNIT:…
TC112630	-0.789043009281158	-0.307709991931915	3.0879	GENE PRODUCT: Homeotic protein female sterile DESCRIPTION: Homeotic protein female sterile (Fragile-chorion membrane protein). Bromodomain COMMENT: Blast2x vs SP: FUNCTION: Required maternally for proper expression of other homeotic genes involved in pattern formation, such as Ubx. SUBCELLULAR LOCATION: Membrane; Multi-pass membrane protein (Potential). ALTERNATIVE PRODUCTS: Event=Alternative spl…
TC112785	-0.237756997346878	-0.0343349985778332	1.6970	GENE PRODUCT: basic helix-loop-helix (bHLH) protein-related GO NUMBERS: 5634 30528 45449 DESCRIPTION: Helix-loop-helix DNA-binding COMMENT: Used Tools: Blast2x vs KEGG, InterPro
TC112872	10.0172996520996	8.65207958221436	149.9299	GENE PRODUCT: Inorganic phosphate transporter 1-5 GO NUMBERS: 5315 6817 16021 DESCRIPTION: Inorganic phosphate transporter 1-5 (AtPht1;5) (H(+)/Pi cotransporter). Phosphate permease COMMENT: Blast2x vs SP: FUNCTION: High-affinity transporter for external inorganic phosphate. SUBCELLULAR LOCATION: Membrane; Multi-pass membrane protein (By similarity). TISSUE SPECIFICITY: Mainly expressed in shoots…
TC112960	0.152493998408318	0.0813449993729591	1.6970	GENE PRODUCT: Protein GPR89A. DESCRIPTION: G-protein coupled receptor 89-related COMMENT: Blast2x vs SP: FUNCTION: May be involved in the NF-kappa-B and MAPK signaling pathways (By similarity). SUBCELLULAR LOCATION: Membrane; Multi-pass membrane protein (Potential). KEYWORDS: Glycoprotein; Membrane; Transmembrane Used Tools: Blast2x vs KEGG, Blast2x vs SP, InterPro, Blast2x vs KOG
TC113011	6.94076013565063	5.31070995330811	3.1695	EC NUMBER: 2.7.11.23 GENE PRODUCT: Cyclin-dependent kinase C-2 DESCRIPTION: Cyclin-dependent kinase C-2 (EC 2.7.11.22) (EC 2.7.11.23) (CDKC;2). Protein kinase-like COMMENT: Blast2x vs SP: CATALYTIC ACTIVITY: ATP + a protein = ADP + a phosphoprotein. CATALYTIC ACTIVITY: ATP + [DNA-directed RNA polymerase] = ADP + [DNA-directed RNA polymerase] phosphate. SUBUNIT: Interacts with CYCT1-3. TISSUE SPEC…
TC113066	-0.389236986637115	-0.703218996524811	3.1695	GENE PRODUCT: TRAF and TNF receptor-associated protein. DESCRIPTION: Endonuclease/exonuclease/phosphatase COMMENT: Blast2x vs SP: FUNCTION: May be the negative regulator of ETS1 and may inhibit nuclear factor-kappaB activation. SUBUNIT: Interacts with TRAF2, TRAF3, TRAF5, TRAF6, TNFRSF8/CD30, TNFRSF5/CD40, TNFRSF1B/TNF-R75, ETS1, ETS2 and FLI1 (By similarity). SUBCELLULAR LOCATION: Nucleus (By si…
TC113283	-1.66603004932404	-1.05982005596161	2.4541	GENE PRODUCT: hypothetical protein predicted by Glimmer/Critica GO NUMBERS: 4553 5975 DESCRIPTION: Glycoside hydrolase, family 1 COMMENT: Used Tools: InterPro
TC113482	-0.00991600006818771	0.034230001270771	1.6970	GENE PRODUCT: hypothetical protein predicted by Glimmer/Critica DESCRIPTION: Cyclin-like F-box COMMENT: Used Tools: InterPro
TC113542	7.39908981323242	5.49006986618042	2.7292	NAME: CHT2 EC NUMBER: 3.2.1.14 GENE PRODUCT: chitinase GO NUMBERS: 3824 5975 43169 DESCRIPTION: [EC:3.2.1.14] Glycoside hydrolase, catalytic core COMMENT: Blast2x vs SP: FUNCTION: Defense against chitin containing fungal pathogens. CATALYTIC ACTIVITY: Random hydrolysis of N-acetyl-beta-D- glucosaminide 1,4-beta-linkages in chitin and chitodextrins. SIMILARITY: Belongs to the glycosyl hydrolase 18…
TC113920	-0.0498340018093586	-1.15924000740051	6.7882	GENE PRODUCT: basic leucine zipper transcription factor (BZIP12) COMMENT: Used Tools: Blast2x vs KEGG
TC113973	8.0070104598999	7.64075994491577	32.2224	GENE PRODUCT: Agglutinin-2 precursor DESCRIPTION: Agglutinin-2 precursor (Agglutinin II) (ClAII) (LecClAII). Concanavalin A-like lectin/glucanase COMMENT: Blast2x vs SP: FUNCTION: Mannose/glucose binding bark lectin. FUNCTION: Bark lectins are storage proteins that probably maintain stocks of nitrogen during dormant period. Self-aggregatable molecules that can bind their own carbohydrate side cha…
TC114044	0.422591000795364	0.241629004478455	1.6970	GENE PRODUCT: BRCT domain-containing protein GO NUMBERS: 5622 DESCRIPTION: BRCT COMMENT: Used Tools: Blast2x vs KEGG, InterPro, Blast2x vs KOG
TC114256	-0.459800988435745	-0.613906025886536	5.0911	GENE PRODUCT: hypothetical protein predicted by Glimmer/Critica COMMENT: No hits found.
TC114318	-0.0262289997190237	-0.0870449990034103	3.3941	GENE PRODUCT: proteasome (prosome, macropain) 26S subunit, non-ATPase, 3 DESCRIPTION: Proteasome component region PCI COMMENT: Used Tools: Blast2x vs KEGG, InterPro, Blast2x vs KOG
TC114443	0.211918994784355	0.206212997436523	3.3941	GENE PRODUCT: hypothetical protein predicted by Glimmer/Critica COMMENT: No hits found.
TC114456	1.3145500421524	1.02296996116638	4.0283	GENE PRODUCT: Fasciclin-like arabinogalactan protein 12 precursor. GO NUMBERS: 7155 DESCRIPTION: Beta-Ig-H3/fasciclin COMMENT: Blast2x vs SP: FUNCTION: May be a cell surface adhesion protein. SUBCELLULAR LOCATION: Cell membrane; Lipid-anchor, GPI-anchor (Potential). SIMILARITY: Belongs to the fasciclin-like AGP family. SIMILARITY: Contains 1 FAS1 domain. SEQUENCE CAUTION: Sequence=AAK95321.1; Typ…
TC114553	-0.480771988630295	0.820605993270874	3.3941	EC NUMBER: 2.4.1.218 GENE PRODUCT: UDP-glucoronosyl/UDP-glucosyl transferase family protein GO NUMBERS: 8152 16758 DESCRIPTION: [EC:2.4.1.218] Hydroquinone glucosyltransferase (EC 2.4.1.218) (Arbutin synthase). UDP-glucuronosyl/UDP-glucosyltransferase COMMENT: Blast2x vs SP: FUNCTION: Broad spectrum multifunctional glucosyltransferase. In addition to hydroquinone it accept at least 45 natural and…
TC114612	5.68821001052856	5.08143997192383	6.6261	EC NUMBER: 3.2.1.4 GENE PRODUCT: Endoglucanase 25 GO NUMBERS: 3824 DESCRIPTION: Endoglucanase 25 (EC 3.2.1.4) (Endo-1,4-beta glucanase 25) (Protein KORRIGAN) (Cellulase homolog OR16pep). Six-hairpin glycosidase COMMENT: Blast2x vs SP: FUNCTION: Required for cellulose microfibrils formation. Involved in cell wall assembly during cell elongation and cell plate maturation in cytokinesis. Required fo…
TC114740	5.35275983810425	5.16321992874146	66.6841	EC NUMBER: 3.4.16.6 GENE PRODUCT: serine carboxypeptidase S10 family protein GO NUMBERS: 4185 6508 DESCRIPTION: [EC:3.4.16.6] Serine carboxypeptidase II-3 precursor (EC 3.4.16.6) (CP-MII.3) [Contains: Serine carboxypeptidase II-3 chain A; Serine carboxypeptidase II-3 chain B]. Peptidase S10, serine carboxypeptidase COMMENT: Blast2x vs SP: CATALYTIC ACTIVITY: Preferential release of a C-terminal a…
TC114845	3.06169009208679	2.81160998344421	1.8547	NAME: pys EC NUMBER: 2.5.1.32 GENE PRODUCT: phytoene synthase GO NUMBERS: 9058 16740 DESCRIPTION: [geranylgeranyl-diphosphate geranylgeranyl transferase](PSY) [EC:2.5.1.-] Phytoene synthase, chloroplast precursor (EC 2.5.1.-). Squalene/phytoene synthase COMMENT: Blast2x vs SP: FUNCTION: Catalyzes the reaction from prephytoene diphosphate to phytoene. CATALYTIC ACTIVITY: 2 geranylgeranyl diphospha…
TC114916	0.0164020005613565	0.0527490004897118	3.3941	GENE PRODUCT: calcium-binding EF hand family protein COMMENT: Used Tools: Blast2x vs KEGG
TC115037	-0.855708003044128	-0.0681070014834404	3.3941	GENE PRODUCT: calmodulin-binding family protein COMMENT: Used Tools: Blast2x vs KEGG
TC115041	0.943168997764587	-0.243168994784355	3.3941	GENE PRODUCT: basic helix-loop-helix (bHLH) family protein GO NUMBERS: 5634 30528 45449 DESCRIPTION: Helix-loop-helix DNA-binding COMMENT: Used Tools: Blast2x vs KEGG, InterPro
TC115049	-0.00901699997484684	0.289929986000061	3.1303	EC NUMBER: 5.99.1.2 GENE PRODUCT: topoisomerase (DNA) III beta GO NUMBERS: 3677 3917 5694 6265 DESCRIPTION: [EC:5.99.1.2] DNA topoisomerase 3-beta-1 (EC 5.99.1.2) (DNA topoisomerase III beta- 1). DNA topoisomerase, type IA, core COMMENT: Blast2x vs SP: FUNCTION: Possesses negatively supercoiled DNA relaxing activity. CATALYTIC ACTIVITY: ATP-independent breakage of single-stranded DNA, followed by…
TC115075	-0.0529769994318485	-0.0498889982700348	1.6970	GENE PRODUCT: hypothetical protein predicted by Glimmer/Critica DESCRIPTION: Calponin-like actin-binding COMMENT: Used Tools: InterPro
TC115183	-0.779689013957977	-0.634657979011536	3.0879	GENE PRODUCT: Agamous-like MADS-box protein AGL8 homolog GO NUMBERS: 3700 5634 6355 DESCRIPTION: Agamous-like MADS-box protein AGL8 homolog (POTM1-1). Transcription factor, K-box COMMENT: Blast2x vs SP: FUNCTION: Probable transcription factor. SUBCELLULAR LOCATION: Nucleus (By similarity). TISSUE SPECIFICITY: Abundant in vegetative organs. DEVELOPMENTAL STAGE: Expressed during the early stages of…
TC115197	-0.0381489992141724	0.0612270012497902	5.0911	GENE PRODUCT: expressed protein COMMENT: Used Tools: Blast2x vs KEGG
TC115310	-0.44132798910141	-0.767705023288727	3.6068	GENE PRODUCT: hypothetical protein predicted by Glimmer/Critica COMMENT: No hits found.
TC115389	-0.158141002058983	-0.09740199893713	3.1303	GENE PRODUCT: hypothetical protein predicted by Glimmer/Critica COMMENT: No hits found.
TC115472	0.167162001132965	0.303555995225906	1.6970	EC NUMBER: 2.1.2.1 GENE PRODUCT: serine hydroxymethyltransferase, cytosolic (glycine hydroxymethyltransferase) DESCRIPTION: [EC:2.1.2.1] Serine hydroxymethyltransferase, mitochondrial precursor (EC 2.1.2.1) (Serine methylase) (Glycine hydroxymethyltransferase) (SHMT). Pyridoxal phosphate-dependent transferase, major region COMMENT: Blast2x vs SP: FUNCTION: Interconversion of serine and glycine. C…
TC115617	-0.639982998371124	-0.518877983093262	4.0546	GENE PRODUCT: hypothetical protein predicted by Glimmer/Critica COMMENT: No hits found.
TC115823	0.899811029434204	0.73241001367569	1.9565	GENE PRODUCT: Pathogenesis-related protein PR-1 precursor. GO NUMBERS: 5576 DESCRIPTION: Allergen V5/Tpx-1 related COMMENT: Blast2x vs SP: FUNCTION: Probably involved in the defense reaction of plants against pathogens. SIMILARITY: Belongs to the CRISP family. KEYWORDS: Pathogenesis-related protein; Plant defense; Signal Used Tools: Blast2x vs KEGG, Blast2x vs SP, InterPro, Blast2x vs KOG
TC115869	3.0665500164032	1.90565001964569	3.1303	GENE PRODUCT: COBRA-like protein 7 precursor. DESCRIPTION: Phytochelatin synthetase-like conserved region COMMENT: Blast2x vs SP: SUBCELLULAR LOCATION: Cell membrane; Lipid-anchor, GPI-anchor. TISSUE SPECIFICITY: Expressed in roots, stems, leaves, flowers and siliques. SIMILARITY: Belongs to the COBRA family. KEYWORDS: Glycoprotein; GPI-anchor; Lipoprotein; Membrane; Signal Used Tools: Blast2x vs…
TC115925	-0.487922012805939	-0.944101989269257	3.1303	NAME: yfhH GENE PRODUCT: expressed protein DESCRIPTION: Protein of unknown function DUF1295 COMMENT: Used Tools: Blast2x vs KEGG, InterPro, Blast2x vs KOG
TC116286	-0.273131012916565	-0.0969650000333786	1.6970	GENE PRODUCT: expressed protein COMMENT: Used Tools: Blast2x vs KEGG
TC116339	-0.545656025409698	0.0114339999854565	6.4022	GENE PRODUCT: pectinacetylesterase family protein DESCRIPTION: Pectinacetylesterase COMMENT: Used Tools: Blast2x vs KEGG, InterPro
TC116445	-0.321202009916306	-0.451595991849899	3.3941	EC NUMBER: 3.1.3.- GENE PRODUCT: Putative lipid phosphate phosphatase 3, chloroplast precursor GO NUMBERS: 16020 16787 DESCRIPTION: Putative lipid phosphate phosphatase 3, chloroplast precursor (EC 3.1.3.-) (AtLPP3) (Phosphatidic acid phosphatase 3) (Phosphatidate phosphohydrolase 3). Phosphatidic acid phosphatase type 2-like COMMENT: Blast2x vs SP: SUBCELLULAR LOCATION: Plastid, chloroplast memb…
TC116541	-0.543470025062561	-0.374509990215302	1.6970	GENE PRODUCT: Ankyrin repeat domain-containing protein 52. DESCRIPTION: Ankyrin COMMENT: Blast2x vs SP: SIMILARITY: Contains 28 ANK repeats. KEYWORDS: ANK repeat; Repeat Used Tools: Blast2x vs KEGG, Blast2x vs SP, InterPro, Blast2x vs KOG
TC116635	-0.380053013563156	0.246383994817734	3.9130	GENE PRODUCT: Floral homeotic protein APETALA 2. COMMENT: Blast2x vs SP: FUNCTION: Probable transcriptional activator that promotes early floral meristem identity. Is required subsequently for the transition of an inflorescence meristem into a floral meristem. Plays a central role in the specification of floral identity, particularly for the normal development of sepals and petals in the wild-typ…
TC116669	-0.59782999753952	-0.126758992671967	3.3941	GENE PRODUCT: hypothetical protein predicted by Glimmer/Critica COMMENT: No hits found.
TC116715	0.12635999917984	-0.0217940006405115	3.4343	NAME: SAC6 GENE PRODUCT: Fimbrin-like protein 2. DESCRIPTION: Calponin-like actin-binding COMMENT: Blast2x vs SP: FUNCTION: Cross-links actin filaments (F-actin). Stabilizes and prevents F-actin depolymerization mediated by profilin. May regulate actin cytoarchitecture, cell cycle, cell division, cell elongation and cytoplasmic tractus (By similarity). SUBUNIT: Interacts with F-actin (By similari…
TC116814	-0.0679690018296242	0.0158169995993376	1.6970	NAME: Stx6 GENE PRODUCT: Syntaxin-61 GO NUMBERS: 5515 16020 16192 DESCRIPTION: Syntaxin-61 (AtSYP61) (Osmotic stress-sensitive mutant 1). t-SNARE COMMENT: Blast2x vs SP: FUNCTION: Vesicle trafficking protein that functions in the secretory pathway. Involved in osmotic stress tolerance and in abscisic acid (ABA) regulation of stomatal responses. SUBUNIT: Interacts with VTI12 and either SYP41, SYP4…
TC116874	-0.14342400431633	0.214157000184059	1.8034	GENE PRODUCT: hypothetical protein similar to Arabidopsis thaliana chromosome 5, AT5g63200 GO NUMBERS: 5488 DESCRIPTION: Tetratricopeptide-like helical COMMENT: Used Tools: Blast2x vs KEGG, InterPro, Blast2x vs KOG
TC116912	0.264398008584976	-0.0268970001488924	3.1303	GENE PRODUCT: hypothetical protein predicted by Glimmer/Critica COMMENT: No hits found.
TC117008	-0.109600000083447	0.366641014814377	3.4844	EC NUMBER: 2.4.1.- GENE PRODUCT: Flavonol-3-O-glycoside-7-O-glucosyltransferase 1 GO NUMBERS: 8152 16758 DESCRIPTION: Flavonol-3-O-glycoside-7-O-glucosyltransferase 1 (EC 2.4.1.-) (UDP- glycosyltransferase 73C6). UDP-glucuronosyl/UDP-glucosyltransferase COMMENT: Blast2x vs SP: FUNCTION: Acts as a UDP-glucose:flavonol-3-O-glycoside-7-O- glucosyltransferase. 6- and 7-hydroxyflavone, but not 3- or 5…
TC117054	-0.228708997368813	-0.43809500336647	1.6970	GENE PRODUCT: hypothetical protein predicted by Glimmer/Critica COMMENT: No hits found.
TC117057	0.372525006532669	0.356023997068405	6.7882	NAME: metE EC NUMBER: 2.1.1.14 GENE PRODUCT: 5-methyltetrahydropteroyltriglutamate--homocysteine S-methyltransferase GO NUMBERS: 3871 8270 8652 DESCRIPTION: [EC:2.1.1.14] 5-methyltetrahydropteroyltriglutamate--homocysteine methyltransferase (EC 2.1.1.14) (Vitamin-B12-independent methionine synthase isozyme) (Cobalamin-independent methionine synthase isozyme). Cobalamin (vitamin B12)-independent m…
TC117127	-0.129130005836487	-0.267879009246826	1.6970	GENE PRODUCT: contains ESTs AU062738(C30464),AU092400(C30464) COMMENT: Used Tools: Blast2x vs KEGG
TC117162	0.0228909999132156	0.0900650024414062	4.2170	GENE PRODUCT: expressed protein GO NUMBERS: 8152 8168 DESCRIPTION: Methyltransferase type 11 COMMENT: Used Tools: Blast2x vs KEGG, InterPro
TC117163	9.90200042724609	8.99077987670898	16.7988	GENE PRODUCT: expressed protein DESCRIPTION: Myb-like DNA-binding region, SHAQKYF class COMMENT: Used Tools: Blast2x vs KEGG, InterPro
TC117272	-0.136289998888969	-0.0708549991250038	3.3941	GENE PRODUCT: hypothetical protein predicted by Glimmer/Critica COMMENT: No hits found.
TC117337	-0.269459992647171	-0.293190002441406	1.6970	NAME: RAD5 EC NUMBER: 3.6.1.- GENE PRODUCT: Putative SWI/SNF-related matrix-associated actin-dependent regulator of chromatin subfamily A member 3-like 1 GO NUMBERS: 3677 5524 DESCRIPTION: Putative SWI/SNF-related matrix-associated actin-dependent regulator of chromatin subfamily A member 3-like 1 (EC 3.6.1.-) (SMARCA3-like protein 1). SNF2-related COMMENT: Blast2x vs SP: FUNCTION: Possesses intr…
TC117354	0.496277987957001	-0.222003996372223	7.0352	NAME: glnA EC NUMBER: 6.3.1.2 GENE PRODUCT: glutamine synthetase GO NUMBERS: 3824 DESCRIPTION: [EC:6.3.1.2] Glutamine synthetase (EC 6.3.1.2) (Glutamate--ammonia ligase) (GS). Glutamine synthetase/guanido kinase, catalytic region COMMENT: Blast2x vs SP: CATALYTIC ACTIVITY: ATP + L-glutamate + NH(3) = ADP + phosphate + L-glutamine. SUBCELLULAR LOCATION: Cytoplasm (Potential). SIMILARITY: Belongs t…
TC117388	-0.127856001257896	-0.0805480033159256	9.1334	GENE PRODUCT: transcription factor, putative GO NUMBERS: 3677 DESCRIPTION: Histone-fold COMMENT: Used Tools: Blast2x vs KEGG, InterPro, Blast2x vs KOG
TC117435	9.90200042724609	8.99077987670898	10.8654	GENE PRODUCT: myb family transcription factor DESCRIPTION: Homeodomain-like COMMENT: Used Tools: Blast2x vs KEGG, InterPro
TC117446	-0.856003999710083	-0.58830201625824	3.6981	EC NUMBER: 2.7.1.- GENE PRODUCT: leucine-rich repeat transmembrane protein kinase, putative DESCRIPTION: Receptor protein kinase CLAVATA1 precursor (EC 2.7.11.1). Leucine-rich repeat, typical subtype COMMENT: Blast2x vs SP: FUNCTION: Acts with CLV3 to control the balance between meristem cell proliferation and differentiation. May act with CLV3 as a ligand-receptor pair in a signal transduction p…
TC117459	-0.471354991197586	-0.696443021297455	2.8822	NAME: ACF2 EC NUMBER: 3.2.1.6 GENE PRODUCT: Endo-1,3 DESCRIPTION: Endo-1,3(4)-beta-glucanase 1 precursor (EC 3.2.1.6) (Endo-1,4-beta- glucanase 1) (Endo-1,3-beta-glucanase 1) (Laminarinase-1) (Daughter specific expression protein 4). Glycoside hydrolase, family 81 COMMENT: Blast2x vs SP: FUNCTION: Involved in the dissoultion of the mother-daughter septum during cell separation. CATALYTIC ACTIVITY…
TC117714	0.0509480014443398	-0.0741230025887489	4.5846	GENE PRODUCT: hypothetical protein predicted by Glimmer/Critica COMMENT: No hits found.
TC117751	-0.0993800014257431	-0.373928993940353	6.2583	EC NUMBER: 2.4.1.12 GENE PRODUCT: Probable cellulose synthase A catalytic subunit 10 GO NUMBERS: 16020 16760 30244 DESCRIPTION: Probable cellulose synthase A catalytic subunit 10 [UDP-forming] (EC 2.4.1.12) (AtCesA-10) (AtCesA-13). Cellulose synthase COMMENT: Blast2x vs SP: FUNCTION: Probable catalytic subunit of cellulose synthase terminal complexes ('rosettes'), required for beta-1,3-glucan mic…
TC117861	0.0302639994770288	0.527622997760773	3.8360	GENE PRODUCT: homeodomain protein, BELL1 (BEL1) DESCRIPTION: Homeodomain-like COMMENT: Used Tools: Blast2x vs KEGG, InterPro
TC117928	0.23971800506115	0.112282998859882	3.1303	NAME: metB EC NUMBER: 4.4.1.1 GENE PRODUCT: Putative cystathionine gamma-lyase GO NUMBERS: 6520 30170 DESCRIPTION: [EC:4.4.1.1] Putative cystathionine gamma-lyase (EC 4.4.1.1) (Gamma-cystathionase). Cys/Met metabolism, pyridoxal phosphate-dependent enzyme COMMENT: Blast2x vs SP: CATALYTIC ACTIVITY: L-cystathionine + H(2)O = L-cysteine + NH(3) + 2-oxobutanoate. COFACTOR: Pyridoxal phosphate (By si…
TC118149	0.888673007488251	0.57039201259613	1.6970	EC NUMBER: 3.-.-.- GENE PRODUCT: Gibberellin receptor GID1 GO NUMBERS: 8152 16787 DESCRIPTION: Gibberellin receptor GID1 (EC 3.-.-.-) (Gibberellin-insensitive dwarf protein 1) (Protein GIBBERELLIN INSENSITIVE DWARF1). Alpha/beta hydrolase fold-3 COMMENT: Blast2x vs SP: FUNCTION: Soluble gibberellin (GA) receptor. GA is an essential hormone that regulates growth and development in plants. Upon GA-…
TC118261	0.116094999015331	-0.025305999442935	3.3941	GENE PRODUCT: expressed protein GO NUMBERS: 139 5351 8643 16021 DESCRIPTION: Nucleotide-sugar transporter COMMENT: Used Tools: Blast2x vs KEGG, InterPro, Blast2x vs KOG
TC118303	0.291985988616943	1.91650998592377	4.8719	GENE PRODUCT: disease resistance protein (TIR-NBS class), putative GO NUMBERS: 4888 7165 31224 45087 DESCRIPTION: Toll-Interleukin receptor COMMENT: Used Tools: Blast2x vs KEGG, InterPro
TC118335	-0.846540987491608	-0.548124015331268	2.4541	GENE PRODUCT: expressed protein DESCRIPTION: HSP20-like chaperone COMMENT: Used Tools: Blast2x vs KEGG, InterPro
TC118382	-0.719228982925415	-0.862945020198822	11.8793	NAME: rab7 GENE PRODUCT: Ras-related protein Rab7. GO NUMBERS: 3924 5515 5525 6886 6913 7165 DESCRIPTION: Ran GTPase COMMENT: Blast2x vs SP: FUNCTION: Protein transport. Probably involved in vesicular traffic (By similarity). SUBCELLULAR LOCATION: Cell membrane; Lipid-anchor; Cytoplasmic side (Potential). SIMILARITY: Belongs to the small GTPase superfamily. Rab family. KEYWORDS: GTP-binding; Lipo…
TC118420	0.463036000728607	0.485213994979858	4.8719	GENE PRODUCT: leucine-rich repeat transmembrane protein kinase, putative DESCRIPTION: Leucine-rich repeat, N-terminal COMMENT: Used Tools: Blast2x vs KEGG, InterPro, Blast2x vs KOG
TC118451	-0.00184200005605817	0.0286110006272793	1.6970	GENE PRODUCT: Ankyrin repeat domain-containing protein 13B. DESCRIPTION: Ankyrin COMMENT: Blast2x vs SP: ALTERNATIVE PRODUCTS: Event=Alternative splicing; Named isoforms=2; Name=1; IsoId=Q86YJ7-1; Sequence=Displayed; Name=2; IsoId=Q86YJ7-2; Sequence=VSP_019404; Note=No experimental confirmation available; SIMILARITY: Contains 2 ANK repeats. SIMILARITY: Contains 3 UIM (ubiquitin-interacting motif)…
TC118463	0.0556330010294914	0.341866999864578	1.6970	GENE PRODUCT: hypothetical protein predicted by Glimmer/Critica COMMENT: No hits found.
TC118482	0.515552997589111	0.635698974132538	5.0911	NAME: Kif4 GENE PRODUCT: Chromosome-associated kinesin KIF4A DESCRIPTION: Chromosome-associated kinesin KIF4A (Chromokinesin). COMMENT: Blast2x vs SP: FUNCTION: Required for mitotic chromosomal positioning and bipolar spindle stabilization. SUBCELLULAR LOCATION: Nucleus. Note=Associated with mitotic chromosomes. TISSUE SPECIFICITY: Expressed in proliferating cells; neuroepithelium of embryos. SIM…
TC118593	-0.562547028064728	0.24252100288868	5.0911	EC NUMBER: 2.7.1.37 GENE PRODUCT: protein kinase family protein DESCRIPTION: Serine/threonine-protein kinase CTR1 (EC 2.7.11.1). Protein kinase-like COMMENT: Blast2x vs SP: FUNCTION: Acts as a negative regulator in the ethylene response pathway. CATALYTIC ACTIVITY: ATP + a protein = ADP + a phosphoprotein. TISSUE SPECIFICITY: Expressed in both seedlings and adult plants. MISCELLANEOUS: CTR1 mutan…
TC118767	0.111718997359276	0.134709998965263	3.3941	GENE PRODUCT: Cyclin-C1-1 (CycC1;1). DESCRIPTION: Transcription regulator cyclin COMMENT: Blast2x vs SP: SIMILARITY: Belongs to the cyclin family. Cyclin C subfamily. KEYWORDS: Cell cycle; Cell division; Cyclin Used Tools: Blast2x vs KEGG, Blast2x vs SP, InterPro
TC118839	1.77471995353699	-0.357688009738922	4.5514	EC NUMBER: 1.14.17.4 GENE PRODUCT: oxidoreductase, 2OG-Fe(II) oxygenase family protein DESCRIPTION: 1-aminocyclopropane-1-carboxylate oxidase 4 (EC 1.14.17.4) (ACC oxidase 4) (Ethylene-forming enzyme) (EFE). 2OG-Fe(II) oxygenase COMMENT: Blast2x vs SP: CATALYTIC ACTIVITY: 1-aminocyclopropane-1-carboxylate + ascorbate + O(2) = ethylene + cyanide + dehydroascorbate + CO(2) + 2 H(2)O. COFACTOR: Iron…
TC118905	0.308777004480362	0.0992330014705658	3.3941	GENE PRODUCT: hypothetical protein predicted by Glimmer/Critica COMMENT: No hits found.
TC118927	0.09391900151968	0.328734010457993	1.9565	GENE PRODUCT: STIP1 homology and U box-containing protein 1 DESCRIPTION: STIP1 homology and U box-containing protein 1 (EC 6.3.2.-) (STIP1 homology and U-box-containing protein 1). Zinc finger, RING/FYVE/PHD-type COMMENT: Blast2x vs SP: FUNCTION: Modulates the activity of several chaperone complexes, including Hsp70, Hsc70 and Hsp90. Has E3 ubiquitin-protein ligase activity and targets misfolded …
TC118935	5.13018989562988	4.15883016586304	13.6739	GENE PRODUCT: hypothetical protein similar to Oryza sativa chromosome 1, OSJNBa0090K04.28 GO NUMBERS: 8270 DESCRIPTION: Zinc finger, FYVE/PHD-type COMMENT: Used Tools: Blast2x vs KEGG, InterPro
TC118943	-0.264764994382858	0.168254002928734	1.6970	GENE PRODUCT: Dehydration-responsive element-binding protein 1F GO NUMBERS: 3700 5634 6355 DESCRIPTION: Dehydration-responsive element-binding protein 1F (DREB1F protein). Pathogenesis-related transcriptional factor and ERF COMMENT: Blast2x vs SP: FUNCTION: Transcriptional activator that binds specifically to the DNA sequence 5'-[AG]CCGAC-3'. Binding to the C-repeat/DRE element mediates cold or d…
TC119067	-0.681151986122131	-0.779031991958618	1.6970	GENE PRODUCT: leucine zipper-containing protein GO NUMBERS: 145 6887 DESCRIPTION: Exo70 exocyst complex subunit COMMENT: Used Tools: Blast2x vs KEGG, InterPro, Blast2x vs KOG
TC119105	-0.339284002780914	-0.574702024459839	5.0911	GENE PRODUCT: SKP1-like protein 1A GO NUMBERS: 5515 DESCRIPTION: SKP1-like protein 1A (SKP1-like 1) (UFO-binding protein 1). BTB/POZ fold COMMENT: Blast2x vs SP: FUNCTION: Involved in ubiquitination and subsequent proteasomal degradation of target proteins. Together with CUL1, RBX1 and a F- box protein, it forms a SCF E3 ubiquitin ligase complex. The functional specificity of this complex depends…
TC119115	2.65768003463745	3.85873007774353	1.9565	GENE PRODUCT: Organ-specific protein S2. COMMENT: Blast2x vs SP: TISSUE SPECIFICITY: Expressed in stems. SIMILARITY: To organ specific protein P4. KEYWORDS: Repeat Used Tools: Blast2x vs SP
TC119123	0.961302995681763	-1.84018003940582	3.1303	GENE PRODUCT: Kunitz-type trypsin inhibitor-like 2 protein precursor DESCRIPTION: Kunitz-type trypsin inhibitor-like 2 protein precursor (Protease inhibitor from pea 2). Kunitz inhibitor ST1-like COMMENT: Blast2x vs SP: FUNCTION: Might act as a protease inhibitor involved in plant defense responses (By similarity). SUBCELLULAR LOCATION: Secreted (Potential). SIMILARITY: Belongs to the protease in…
TC119371	0.179563000798225	-0.104076996445656	4.0290	GENE PRODUCT: Adenosine 3'-phospho 5'-phosphosulfate transporter 1 DESCRIPTION: Adenosine 3'-phospho 5'-phosphosulfate transporter 1 (PAPS transporter 1) (Solute carrier family 35 member B2). UAA transporter COMMENT: Blast2x vs SP: FUNCTION: Mediates the transport of adenosine 3'-phospho 5'- phosphosulfate (PAPS), from cytosol into Golgi. PAPS is a universal sulfuryl donor for sulfation events th…
TC119381	-0.0160649996250868	-0.0935570001602173	3.4844	GENE PRODUCT: reverse transcriptase (RNA-dependent DNA polymerase) family protein COMMENT: Used Tools: Blast2x vs KEGG
TC119405	-0.00139999995008111	0.0380610004067421	3.3941	GENE PRODUCT: hypothetical protein predicted by Glimmer/Critica COMMENT: No hits found.
TC119589	-0.507748007774353	-0.234356999397278	3.3941	GENE PRODUCT: basix helix-loop-helix (bHLH) family protein GO NUMBERS: 5634 30528 45449 DESCRIPTION: Helix-loop-helix DNA-binding COMMENT: Used Tools: Blast2x vs KEGG, InterPro
TC119609	4.61116981506348	3.56291007995605	1.6970	GENE PRODUCT: Putative kinase-like protein TMKL1 precursor. DESCRIPTION: Protein kinase-like COMMENT: Blast2x vs SP: FUNCTION: Does not seem to have conserved a kinase activity. SUBCELLULAR LOCATION: Membrane; Single-pass type I membrane protein. DOMAIN: The protein kinase domain is predicted to be catalytically inactive. SIMILARITY: Contains 7 LRR (leucine-rich) repeats. SIMILARITY: Contains 1 p…
TC119794	-0.266469985246658	-0.94216400384903	5.0911	GENE PRODUCT: protein phosphatase 2C, putative / PP2C, putative GO NUMBERS: 15071 DESCRIPTION: Protein phosphatase 2C COMMENT: Used Tools: Blast2x vs KEGG, InterPro, Blast2x vs KOG
TC119808	-0.256231993436813	0.0348850004374981	1.6970	GENE PRODUCT: Putative disease resistance RPP13-like protein 1. GO NUMBERS: 5524 6915 DESCRIPTION: NB-ARC COMMENT: Blast2x vs SP: FUNCTION: Potential disease resistance protein. DOMAIN: The LRR repeats probably act as specificity determinant of pathogen recognition (By similarity). SIMILARITY: Belongs to the disease resistance NB-LRR family. RPP13 subfamily. SIMILARITY: Contains 4 LRR (leucine-ri…
TC119974	-0.150969997048378	-0.071942001581192	3.3941	GENE PRODUCT: hypothetical protein predicted by Glimmer/Critica COMMENT: No hits found.
TC120021	0.481265991926193	0.227340996265411	1.6970	GENE PRODUCT: AP-4 complex subunit beta-1 GO NUMBERS: 5488 DESCRIPTION: AP-4 complex subunit beta-1 (Adapter-related protein complex 4 beta-1 subunit) (Beta subunit of AP-4) (AP-4 adapter complex beta subunit). Armadillo-like helical COMMENT: Blast2x vs SP: FUNCTION: Subunit of novel type of clathrin- or non-clathrin- associated protein coat involved in targeting proteins from the trans-Golgi net…
TC120300	-0.0671579986810684	0.39342999458313	3.4844	GENE PRODUCT: Chitin-inducible gibberellin-responsive protein 2. DESCRIPTION: GRAS transcription factor COMMENT: Blast2x vs SP: FUNCTION: May play a regulatory role in the early step of oligosaccharide elicitor response, downstream of the membrane- associated high-affinity chitin-binding protein. SUBCELLULAR LOCATION: Nucleus. INDUCTION: By oligosaccharide elicitor (N- Acetylchitooligosaccharide)…
TC120317	0.226659998297691	1.08144998550415	6.3474	GENE PRODUCT: protein tyrosine phosphatase/kinase interaction sequence protein (PTPKIS1) COMMENT: Used Tools: Blast2x vs KEGG, Blast2x vs KOG
TC120397	0.454616010189056	0.329154014587402	4.3520	EC NUMBER: 3.4.16.6 GENE PRODUCT: serine carboxypeptidase S10 family protein GO NUMBERS: 4185 6508 DESCRIPTION: [EC:3.4.16.6] Serine carboxypeptidase-like 45 precursor (EC 3.4.16.-). Peptidase S10, serine carboxypeptidase COMMENT: Blast2x vs SP: FUNCTION: Probable carboxypeptidase (By similarity). SUBCELLULAR LOCATION: Secreted (Potential). TISSUE SPECIFICITY: Ubiquitous. SIMILARITY: Belongs to t…
TC120620	-0.200045004487038	-0.287283003330231	6.3474	GENE PRODUCT: hypothetical protein predicted by Glimmer/Critica COMMENT: No hits found.
TC120629	0.115979000926018	0.0470080003142357	3.1737	EC NUMBER: 2.4.1.- GENE PRODUCT: Cytokinin-O-glucosyltransferase 3 GO NUMBERS: 8152 16758 DESCRIPTION: Cytokinin-O-glucosyltransferase 3 (EC 2.4.1.-) (Deoxynivalenol- glucosyl-transferase) (Zeatin O-glucosyltransferase 3) (AtZOG3) (UDP- glycosyltransferase 73C5). UDP-glucuronosyl/UDP-glucosyltransferase COMMENT: Blast2x vs SP: FUNCTION: Specifically catalyzes 23-O-glucosylation of brassinosteroid…
TC120720	-0.612821996212006	-0.69439297914505	3.3941	GENE PRODUCT: hypothetical protein predicted by Glimmer/Critica COMMENT: No hits found.
TC120730	-0.306701987981796	0.0655459985136986	6.3474	GENE PRODUCT: Putative disease resistance RPP13-like protein 3. GO NUMBERS: 5524 6915 DESCRIPTION: NB-ARC COMMENT: Blast2x vs SP: FUNCTION: Potential disease resistance protein. DOMAIN: The LRR repeats probably act as specificity determinant of pathogen recognition (By similarity). SIMILARITY: Belongs to the disease resistance NB-LRR family. RPP13 subfamily. SIMILARITY: Contains 2 LRR (leucine-ri…
TC120736	0.277628004550934	0.322939991950989	9.5085	GENE PRODUCT: hypothetical protein, conserved GO NUMBERS: 5515 DESCRIPTION: Leucine-rich repeat COMMENT: Used Tools: Blast2x vs KEGG, InterPro, Blast2x vs KOG
TC120774	0.224738001823425	-0.00211600004695356	6.3474	NAME: pes GENE PRODUCT: pescadillo GO NUMBERS: 5730 8283 DESCRIPTION: Pescadillo, N-terminal COMMENT: Used Tools: Blast2x vs KEGG, InterPro, Blast2x vs KOG
TC120782	-0.0668049976229668	-0.0758860036730766	3.1303	GENE PRODUCT: hypothetical protein predicted by Glimmer/Critica COMMENT: No hits found.
TC120882	0.341165989637375	0.754553020000458	3.4844	GENE PRODUCT: hypothetical protein predicted by Glimmer/Critica COMMENT: No hits found.
TC120931	-0.616635978221893	-0.0316170006990433	6.3474	GENE PRODUCT: heavy-metal-associated domain-containing protein GO NUMBERS: 30001 46872 DESCRIPTION: Heavy metal transport/detoxification protein COMMENT: Used Tools: Blast2x vs KEGG, InterPro
TC121095	8.34261989593506	8.54428005218506	15.5309	GENE PRODUCT: Agglutinin-2 precursor DESCRIPTION: Agglutinin-2 precursor (Agglutinin II) (ClAII) (LecClAII). Concanavalin A-like lectin/glucanase, subgroup COMMENT: Blast2x vs SP: FUNCTION: Mannose/glucose binding bark lectin. FUNCTION: Bark lectins are storage proteins that probably maintain stocks of nitrogen during dormant period. Self-aggregatable molecules that can bind their own carbohydrat…
TC121203	-0.353837996721268	-0.39614799618721	1.6970	GENE PRODUCT: Zinc finger protein CONSTANS-LIKE 4. DESCRIPTION: CCT COMMENT: Blast2x vs SP: SUBCELLULAR LOCATION: Nucleus (Potential). SIMILARITY: Belongs to the CONSTANS family. SIMILARITY: Contains 2 B box-type zinc fingers. SIMILARITY: Contains 1 CCT domain. SEQUENCE CAUTION: Sequence=AAK96601.1; Type=Frameshift; Positions=229; Sequence=AAN28765.1; Type=Frameshift; Positions=229; KEYWORDS: Met…
TC121310	0.415295988321304	-0.0882140025496483	3.1737	GENE PRODUCT: transporter-related DESCRIPTION: Protein of unknown function DUF250 COMMENT: Used Tools: Blast2x vs KEGG, InterPro, Blast2x vs KOG
TC121340	-0.218992993235588	-0.293967008590698	3.8321	GENE PRODUCT: ubiquitin interaction motif-containing protein COMMENT: Used Tools: Blast2x vs KEGG
TC121639	-0.372725993394852	-0.532002985477448	5.0911	NAME: aroC EC NUMBER: 4.2.3.5 GENE PRODUCT: chorismate synthase GO NUMBERS: 4107 9073 DESCRIPTION: [EC:4.2.3.5] Chorismate synthase COMMENT: Used Tools: Blast2x vs KEGG, InterPro, Blast2x vs KOG
TC121728	0.0166410002857447	-0.0666920021176338	11.8793	NAME: Mvk EC NUMBER: 2.7.1.36 GENE PRODUCT: mevalonate kinase DESCRIPTION: [EC:2.7.1.36] Ribosomal protein S5 domain 2-type fold COMMENT: Blast2x vs SP: FUNCTION: May be a regulatory site in cholesterol biosynthetic pathway (By similarity). CATALYTIC ACTIVITY: ATP + (R)-mevalonate = ADP + (R)-5- phosphomevalonate. ENZYME REGULATION: Farnesyl- and geranyl-pyrophosphates are competitive inhibitors …
TC121747	0.0281310006976128	0.315631985664368	6.1348	GENE PRODUCT: LOB domain-containing protein 38. DESCRIPTION: Lateral organ boundaries, LOB COMMENT: Blast2x vs SP: TISSUE SPECIFICITY: Expressed in young shoots, roots, stems, leaves and flowers. SIMILARITY: Belongs to the LOB domain-containing protein family. SIMILARITY: Contains 1 LOB domain. KEYWORDS: Used Tools: Blast2x vs KEGG, Blast2x vs SP, InterPro
TC121772	-0.0358339995145798	-0.251134991645813	3.3941	GENE PRODUCT: expressed protein COMMENT: Used Tools: Blast2x vs KEGG
TC121911	0.095160998404026	0.0788130015134811	3.3941	GENE PRODUCT: Glycogenin-1 (EC 2.4.1.186). GO NUMBERS: 16051 16758 DESCRIPTION: Glycosyl transferase, family 8 COMMENT: Blast2x vs SP: FUNCTION: Self-glucosylates, via an inter-subunit mechanism, to form an oligosaccharide primer that serves as substrate for glycogen synthase. CATALYTIC ACTIVITY: UDP-alpha-D-glucose + glycogenin = UDP + alpha-D-glucosylglycogenin. COFACTOR: Divalent metal ions. R…
TC122092	-0.00867199990898371	0.0239090006798506	1.6970	GENE PRODUCT: Putative disease resistance RPP13-like protein 1. GO NUMBERS: 5524 6915 DESCRIPTION: NB-ARC COMMENT: Blast2x vs SP: FUNCTION: Potential disease resistance protein. DOMAIN: The LRR repeats probably act as specificity determinant of pathogen recognition (By similarity). SIMILARITY: Belongs to the disease resistance NB-LRR family. RPP13 subfamily. SIMILARITY: Contains 4 LRR (leucine-ri…
TC122102	-0.573674023151398	-0.548675000667572	3.4844	NAME: hemG EC NUMBER: 1.3.3.4 GENE PRODUCT: protoporphyrinogen oxidase (PPO) (PPOX), putative GO NUMBERS: 6118 16491 DESCRIPTION: [EC:1.3.3.4] Protoporphyrinogen oxidase, mitochondrial (EC 1.3.3.4) (PPO II) (Protoporphyrinogen IX oxidase isozyme II) (PPX II) (PX-2). Amine oxidase COMMENT: Blast2x vs SP: FUNCTION: Catalyzes the 6-electron oxidation of protoporphyrinogen IX to form protoporphyrin I…
TC122412	-0.105084002017975	0.147769004106522	1.9565	GENE PRODUCT: DnaJ homolog subfamily C member 14 DESCRIPTION: DnaJ homolog subfamily C member 14 (Dopamine receptor-interacting protein of 78 kDa) (DRiP78). Molecular chaperone, heat shock protein, Hsp40, DnaJ COMMENT: Blast2x vs SP: FUNCTION: Regulates the export of target proteins, such as DRD1, from the endoplasmic reticulum to the cell surface (By similarity). SUBUNIT: Interacts with the Fxxx…
TC122445	0.385935992002487	-0.360747009515762	6.3474	GENE PRODUCT: GDSL-motif lipase/hydrolase family protein COMMENT: Used Tools: Blast2x vs KEGG
TC122470	6.17319011688232	4.68316984176636	1.6970	GENE PRODUCT: Blue copper protein precursor. DESCRIPTION: Cupredoxin COMMENT: Blast2x vs SP: SIMILARITY: Contains 1 plastocyanin-like domain. KEYWORDS: Copper; Electron transport; Glycoprotein; Metal-binding; Signal; Transport Used Tools: Blast2x vs KEGG, Blast2x vs SP, InterPro
TC122595	0.747371017932892	1.31175005435944	1.5440	GENE PRODUCT: hypothetical protein predicted by Glimmer/Critica COMMENT: No hits found.
TC122606	-0.124544002115726	0.268444985151291	5.0911	GENE PRODUCT: expressed protein COMMENT: Used Tools: Blast2x vs KEGG
TC122825	-0.123025000095367	0.157957002520561	1.6970	GENE PRODUCT: myb family transcription factor, putative / phosphate starvation response regulator, putative (PHR1) COMMENT: Used Tools: Blast2x vs KEGG
TC122952	-0.140095993876457	-0.204181000590324	3.1737	GENE PRODUCT: calmodulin-binding family protein DESCRIPTION: IQ calmodulin-binding region COMMENT: Used Tools: Blast2x vs KEGG, InterPro
TC122974	9.03695011138916	8.57763004302979	12.2531	EC NUMBER: 3.4.16.6 GENE PRODUCT: serine carboxypeptidase S10 family protein GO NUMBERS: 4185 6508 DESCRIPTION: [EC:3.4.16.6] Serine carboxypeptidase II-3 precursor (EC 3.4.16.6) (CP-MII.3) [Contains: Serine carboxypeptidase II-3 chain A; Serine carboxypeptidase II-3 chain B]. Peptidase S10, serine carboxypeptidase COMMENT: Blast2x vs SP: CATALYTIC ACTIVITY: Preferential release of a C-terminal a…
TC123049	4.32232999801636	2.67528009414673	6.5622	EC NUMBER: 2.7.11.1 GENE PRODUCT: Probable serine/threonine-protein kinase RLCKVII DESCRIPTION: Probable serine/threonine-protein kinase RLCKVII (EC 2.7.11.1). Protein kinase-like COMMENT: Blast2x vs SP: CATALYTIC ACTIVITY: ATP + a protein = ADP + a phosphoprotein. SIMILARITY: Belongs to the protein kinase superfamily. Ser/Thr protein kinase family. SIMILARITY: Contains 1 protein kinase domain. K…
TC123095	0.0598260015249252	-0.00615399982780218	3.6981	GENE PRODUCT: hypothetical protein predicted by Glimmer/Critica COMMENT: No hits found.
TC123171	9.71012020111084	8.40919017791748	38.7077	GENE PRODUCT: Alpha-amylase/subtilisin inhibitor precursor DESCRIPTION: Alpha-amylase/subtilisin inhibitor precursor (RASI). Kunitz inhibitor ST1-like COMMENT: Blast2x vs SP: FUNCTION: This protein inhibits independently subtilisin and T.castaneum alpha-amylase but not barley alpha-amylase. SIMILARITY: Belongs to the protease inhibitor I3 (leguminous Kunitz-type inhibitor) family. KEYWORDS: Alpha…
TC123190	-0.0432710014283657	0.00377799989655614	3.3941	GENE PRODUCT: Uncharacterized protein YHR080C. COMMENT: Blast2x vs SP: SIMILARITY: Contains 1 GRAM domain. KEYWORDS: Complete proteome; Membrane; Phosphorylation; Transmembrane Used Tools: Blast2x vs KEGG, Blast2x vs SP
TC123295	0.450740993022919	0.63374799489975	5.9586	GENE PRODUCT: Guanine nucleotide-binding protein alpha-1 subunit GO NUMBERS: 4871 7186 19001 DESCRIPTION: Guanine nucleotide-binding protein alpha-1 subunit (GP-alpha-1). Guanine nucleotide binding protein (G-protein), alpha subunit COMMENT: Blast2x vs SP: FUNCTION: Guanine nucleotide-binding proteins (G proteins) are involved as modulators or transducers in various transmembrane signaling system…
TC123338	-4.68512010574341	-1.14790999889374	7.3622	GENE PRODUCT: expressed protein DESCRIPTION: Protein of unknown function DUF599 COMMENT: Used Tools: Blast2x vs KEGG, InterPro
TC123559	-0.246983006596565	-0.335283994674683	2.4541	GENE PRODUCT: expressed protein DESCRIPTION: Protein of unknown function DUF231, plant COMMENT: Used Tools: Blast2x vs KEGG, InterPro
TC123588	-1.21164000034332	-0.746321976184845	3.3941	NAME: cysG EC NUMBER: 4.99.1.4 GENE PRODUCT: uroporphyrin-III C-methyltransferase GO NUMBERS: 8152 8168 DESCRIPTION: [EC:2.1.1.107] Siroheme synthase [Includes: Uroporphyrinogen-III C-methyltransferase (EC 2.1.1.107) (Urogen III methylase) (SUMT) (Uroporphyrinogen III methylase) (UROM); Precorrin-2 dehydrogenase (EC 1.3.1.76); Sirohydrochlorin ferrochelatase (EC 4.99.1.4)]. Tetrapyrrole methylase…
TC123649	-0.144305005669594	-0.324003010988235	1.6970	GENE PRODUCT: hypothetical protein predicted by Glimmer/Critica COMMENT: No hits found.
TC123687	0.352048993110657	-0.0503080002963543	3.3941	GENE PRODUCT: Auxin-induced protein 5NG4. GO NUMBERS: 16020 DESCRIPTION: Protein of unknown function DUF6, transmembrane COMMENT: Blast2x vs SP: SUBCELLULAR LOCATION: Membrane; Multi-pass membrane protein (Potential). Note=Detected in the periphery of cells and punctate structures throughout cytoplasm. INDUCTION: By auxin in hypocotyls, root and stems but not in cotyledons and needles. To a great…
TC123846	0.285201013088226	0.669620990753174	6.8099	GENE PRODUCT: heavy-metal-associated domain-containing protein / copper chaperone (CCH)-related GO NUMBERS: 30001 46872 DESCRIPTION: Heavy metal transport/detoxification protein COMMENT: Used Tools: Blast2x vs KEGG, InterPro, Blast2x vs KOG
TC123866	0.0401419997215271	-0.0657899975776672	1.6970	GENE PRODUCT: MLP-like protein 43. GO NUMBERS: 6952 9607 DESCRIPTION: Bet v I allergen COMMENT: Blast2x vs SP: SIMILARITY: Belongs to the MLP family. KEYWORDS: Used Tools: Blast2x vs KEGG, Blast2x vs SP, InterPro
TC123871	-0.670413970947266	1.09888994693756	1.6970	GENE PRODUCT: 1-aminocyclopropane-1-carboxylate oxidase homolog 1. DESCRIPTION: 2OG-Fe(II) oxygenase COMMENT: Blast2x vs SP: COFACTOR: Iron (By similarity). SIMILARITY: Belongs to the iron/ascorbate-dependent oxidoreductase family. SEQUENCE CAUTION: Sequence=AAF24827.1; Type=Erroneous gene model prediction; Note=The predicted gene At1g06630 has been split into 4 genes: At1g06620, At1g06630, At1g0…
TC123883	-0.568971991539001	-0.315488994121552	1.6970	GENE PRODUCT: hypothetical protein predicted by Glimmer/Critica COMMENT: No hits found.
TC124018	-0.659166991710663	-0.371506989002228	3.3941	EC NUMBER: 2.7.1.37 GENE PRODUCT: Mitogen-activated protein kinase homolog MMK1 DESCRIPTION: [EC:2.7.1.37] Mitogen-activated protein kinase homolog MMK1 (EC 2.7.11.24) (MAP kinase MSK7) (MAP kinase ERK1). COMMENT: Blast2x vs SP: FUNCTION: May play a role in the mitogenic induction of symbiotic root nodules on Alfalfa by Rhizobium signal molecules. CATALYTIC ACTIVITY: ATP + a protein = ADP + a pho…
TC124054	7.93924999237061	7.79982995986938	23.6306	EC NUMBER: 1.15.1.1 GENE PRODUCT: Nectarin-1 precursor DESCRIPTION: Nectarin-1 precursor (EC 1.15.1.1) (Superoxide dismutase [Mn]). RmlC-like jelly roll fold COMMENT: Blast2x vs SP: FUNCTION: May interact with bacterial adhesins thereby protecting the reproductive tissues from microbial attack. Has no oxalate oxidase activity (By similarity). CATALYTIC ACTIVITY: 2 superoxide + 2 H(+) = O(2) + H(2…
TC124092	-0.141607999801636	-0.169365003705025	9.5085	GENE PRODUCT: hypothetical protein predicted by Glimmer/Critica COMMENT: No hits found.
TC124141	0.00563200004398823	0.804037988185883	3.1737	GENE PRODUCT: expressed protein DESCRIPTION: Protein of unknown function DUF247, plant COMMENT: Used Tools: Blast2x vs KEGG, InterPro
TC124213	0.0355979986488819	0.610783994197845	9.7133	GENE PRODUCT: hypothetical protein predicted by Glimmer/Critica GO NUMBERS: 6952 9607 DESCRIPTION: Bet v I allergen COMMENT: Used Tools: InterPro
TC124376	0.211942002177238	-0.00887000001966953	3.3941	GENE PRODUCT: hypothetical protein predicted by Glimmer/Critica COMMENT: No hits found.
TC124440	0.102174997329712	-0.0945110023021698	3.3941	GENE PRODUCT: expressed protein COMMENT: Used Tools: Blast2x vs KEGG, Blast2x vs KOG
TC124461	-0.103373996913433	0.0431209988892078	3.3941	GENE PRODUCT: Endo-1,3;1,4-beta-D-glucanase precursor GO NUMBERS: 16787 DESCRIPTION: Endo-1,3;1,4-beta-D-glucanase precursor (EC 3.2.1.-). Dienelactone hydrolase COMMENT: Blast2x vs SP: FUNCTION: Plays a role in control of plant growth. Mediates specific degradation of cell wall (1,3)(1,4)-beta-D-glucans and is related to auxin-mediated growth and development of cereal coleoptiles. SUBCELLULAR LO…
TC124697	8.6655101776123	9.94029998779297	88.7465	GENE PRODUCT: Agglutinin-2 precursor DESCRIPTION: Agglutinin-2 precursor (Agglutinin II) (ClAII) (LecClAII). Concanavalin A-like lectin/glucanase COMMENT: Blast2x vs SP: FUNCTION: Mannose/glucose binding bark lectin. FUNCTION: Bark lectins are storage proteins that probably maintain stocks of nitrogen during dormant period. Self-aggregatable molecules that can bind their own carbohydrate side cha…
TC124794	-0.00253699999302626	0.0428979992866516	3.2812	GENE PRODUCT: expressed protein COMMENT: Used Tools: Blast2x vs KEGG, Blast2x vs KOG
TC124835	-0.658591985702515	-0.0997850000858307	3.4844	GENE PRODUCT: expressed protein COMMENT: Used Tools: Blast2x vs KEGG, Blast2x vs KOG
TC124907	-0.103638000786304	0.0660099983215332	1.9565	GENE PRODUCT: expressed protein COMMENT: Used Tools: Blast2x vs KEGG
TC125138	0.02653600089252	-0.0337390005588531	6.7882	NAME: NVL GENE PRODUCT: transducin / WD-40 repeat protein family DESCRIPTION: CTLH, C-terminal to LisH motif COMMENT: Used Tools: Blast2x vs KEGG, InterPro, Blast2x vs KOG
TC125146	8.96438980102539	0.77061802148819	6.3390	GENE PRODUCT: hypothetical protein predicted by Glimmer/Critica COMMENT: No hits found.
TC125169	0.021671000868082	0.123116999864578	1.6970	GENE PRODUCT: UPF0420 protein C16orf58 homolog. DESCRIPTION: Protein of unknown function DUF647 COMMENT: Blast2x vs SP: SUBCELLULAR LOCATION: Membrane; Single-pass membrane protein (Potential). SIMILARITY: Belongs to the UPF0420 family. KEYWORDS: Membrane; Transmembrane Used Tools: Blast2x vs KEGG, Blast2x vs SP, InterPro, Blast2x vs KOG
TC125177	-0.224668994545937	-0.170341998338699	1.6970	EC NUMBER: 2.3.1.153 GENE PRODUCT: Anthocyanin 5-aromatic acyltransferase DESCRIPTION: Anthocyanin 5-aromatic acyltransferase (EC 2.3.1.153) (5AT). Transferase COMMENT: Blast2x vs SP: FUNCTION: Transfers hydroxycinnamic moieties to the glucosyl groups of anthocyanin. CATALYTIC ACTIVITY: Hydroxycinnamoyl-CoA + anthocyanidin-3,5- diglucoside = CoA + anthocyanidin 3-glucoside-5- hydroxycinnamoylgluc…
TC125206	7.33025979995728	5.95730018615723	16.3179	EC NUMBER: 2.3.1.15 GENE PRODUCT: Glycerol-3-phosphate acyltransferase 6 DESCRIPTION: Glycerol-3-phosphate acyltransferase 6 (EC 2.3.1.15) (AtGPAT6). COMMENT: Blast2x vs SP: FUNCTION: Esterifies acyl-group from acyl-ACP to the sn-1 position of glycerol-3-phosphate, an essential step in glycerolipid biosynthesis. CATALYTIC ACTIVITY: Acyl-CoA + sn-glycerol 3-phosphate = CoA + 1- acyl-sn-glycerol 3-…
TC125272	-0.184123992919922	-0.138310998678207	1.6970	GENE PRODUCT: expressed protein COMMENT: Used Tools: Blast2x vs KEGG
TC125303	0.273380994796753	0.475585997104645	4.6957	GENE PRODUCT: B2 protein. DESCRIPTION: Kelch related COMMENT: Blast2x vs SP: SIMILARITY: Contains 1 DCD domain. KEYWORDS: Used Tools: Blast2x vs KEGG, Blast2x vs SP, InterPro
TC125366	-1.33430004119873	-0.130215004086494	5.9734	EC NUMBER: 2.7.11.- GENE PRODUCT: Cysteine-rich receptor-like protein kinase 10 precursor GO NUMBERS: 4672 5524 6468 DESCRIPTION: Cysteine-rich receptor-like protein kinase 10 precursor (EC 2.7.11.-) (Cysteine-rich RLK10) (Receptor-like protein kinase 4). Protein kinase, core COMMENT: Blast2x vs SP: CATALYTIC ACTIVITY: ATP + a protein = ADP + a phosphoprotein. SUBUNIT: Interacts with CRKIP1 (KAPP…
TC125513	-0.0352009981870651	0.00347699993290007	6.3390	GENE PRODUCT: Pre-mRNA-splicing factor 38A. DESCRIPTION: PRP38 COMMENT: Blast2x vs SP: FUNCTION: May be required for pre-mRNA splicing (Potential). SUBCELLULAR LOCATION: Nucleus (Potential). ALTERNATIVE PRODUCTS: Event=Alternative splicing; Named isoforms=2; Name=1; IsoId=Q8NAV1-1; Sequence=Displayed; Name=2; IsoId=Q8NAV1-2; Sequence=VSP_025424; SIMILARITY: Belongs to the PRP38 family. KEYWORDS: …
TC125530	-2.70064997673035	-0.107179999351501	3.3941	NAME: crb3 GENE PRODUCT: WD repeat protein 18. DESCRIPTION: WD40/YVTN repeat-like COMMENT: Blast2x vs SP: SIMILARITY: Contains 6 WD repeats. KEYWORDS: Repeat; WD repeat Used Tools: Blast2x vs KEGG, Blast2x vs SP, InterPro, Blast2x vs KOG
TC125572	-0.687541007995605	-0.619231998920441	1.6970	GENE PRODUCT: B2 protein. DESCRIPTION: Development and cell death COMMENT: Blast2x vs SP: SIMILARITY: Contains 1 DCD domain. KEYWORDS: Used Tools: Blast2x vs KEGG, Blast2x vs SP, InterPro
TC125580	-0.150942996144295	0.0653280019760132	2.4541	NAME: rpiB EC NUMBER: 5.3.1.6 GENE PRODUCT: ribose 5-phosphate isomerase B DESCRIPTION: [EC:5.3.1.6] DNA-damage-repair/toleration protein, DRT102 COMMENT: Blast2x vs SP: KEYWORDS: DNA damage; DNA repair Used Tools: Blast2x vs KEGG, Blast2x vs SP, InterPro
TC125678	0.132789999246597	0.0962840020656586	4.8719	GENE PRODUCT: expressed protein COMMENT: Used Tools: Blast2x vs KEGG
TC125792	-0.23157599568367	-0.110128998756409	2.7648	EC NUMBER: 2.7.11.1 GENE PRODUCT: Serine/threonine-protein kinase PBS1 DESCRIPTION: Serine/threonine-protein kinase PBS1 (EC 2.7.11.1) (AvrPphB susceptible protein 1). Protein kinase-like COMMENT: Blast2x vs SP: FUNCTION: Protein kinase required for plant defense mechanism mediated by the disease resistance (R) protein RPS5. In case of infection by Pseudomonas syringae, RPS5 specifically recogniz…
TC125806	0.0113479997962713	-0.0360930003225803	3.6981	GENE PRODUCT: Myb-related protein Zm1. DESCRIPTION: Myb transcription factor COMMENT: Blast2x vs SP: FUNCTION: Transcription factor that regulates positively genes involved in anthocyanin biosynthesis such as A1. SUBCELLULAR LOCATION: Nucleus (Probable). SIMILARITY: Contains 2 HTH myb-type DNA-binding domains. KEYWORDS: Activator; DNA-binding; Nucleus; Repeat; Transcription; Transcription regulat…
TC125949	9.06083965301514	6.91123008728027	4.9305	GENE PRODUCT: Putative ripening-related protein 1 precursor. DESCRIPTION: Barwin-related endoglucanase COMMENT: Blast2x vs SP: SUBCELLULAR LOCATION: Secreted (Potential). SIMILARITY: Belongs to the kiwelin family. KEYWORDS: Secreted; Signal Used Tools: Blast2x vs SP, InterPro
TC125972	0.0976720005273819	0.681361019611359	3.4844	GENE PRODUCT: hypothetical protein predicted by Glimmer/Critica COMMENT: No hits found.
TC126061	-0.0718979984521866	-0.549755990505219	3.2164	GENE PRODUCT: expressed protein COMMENT: Used Tools: Blast2x vs KEGG
TC126123	6.70066976547241	7.09717988967896	21.6265	GENE PRODUCT: Agglutinin-2 precursor DESCRIPTION: Agglutinin-2 precursor (Agglutinin II) (ClAII) (LecClAII). Concanavalin A-like lectin/glucanase, subgroup COMMENT: Blast2x vs SP: FUNCTION: Mannose/glucose binding bark lectin. FUNCTION: Bark lectins are storage proteins that probably maintain stocks of nitrogen during dormant period. Self-aggregatable molecules that can bind their own carbohydrat…
TC126200	2.56881999969482	8.08203983306885	12.6781	GENE PRODUCT: Histone H4. GO NUMBERS: 3677 DESCRIPTION: Histone-fold COMMENT: Blast2x vs SP: FUNCTION: Core component of nucleosome. Nucleosomes wrap and compact DNA into chromatin, limiting DNA accessibility to the cellular machineries which require DNA as a template. Histones thereby play a central role in transcription regulation, DNA repair, DNA replication and chromosomal stability. DNA acce…
TC126222	6.69082021713257	5.65080976486206	12.6781	GENE PRODUCT: Multidrug resistance protein 11 GO NUMBERS: 5524 6810 16021 42626 DESCRIPTION: Multidrug resistance protein 11 (P-glycoprotein 19). ABC transporter, transmembrane region, type 1 COMMENT: Blast2x vs SP: FUNCTION: Auxin efflux transporter that acts as a negative regulator of light signaling to promote hypocotyl elongation. Mediates the accumulation of chlorophyll and anthocyanin, as w…
TC126234	-0.148121997714043	0.0333699993789196	3.1737	NAME: ING4 GENE PRODUCT: Inhibitor of growth protein 4 (p29ING4). DESCRIPTION: Zinc finger, RING/FYVE/PHD-type COMMENT: Blast2x vs SP: FUNCTION: May inhibit tumor progression by modulating the transcriptional output of signaling pathways which regulate cell proliferation (By similarity). SUBCELLULAR LOCATION: Nucleus (By similarity). SIMILARITY: Belongs to the ING family. SIMILARITY: Contains 1 P…
TC126238	0.137624993920326	0.252853989601135	1.5440	GENE PRODUCT: hypothetical protein predicted by Glimmer/Critica COMMENT: No hits found.
TC126278	0.159541994333267	6.35716009140015	9.7133	GENE PRODUCT: hypothetical protein predicted by Glimmer/Critica COMMENT: No hits found.
TC126387	-0.737824976444244	-0.018996000289917	9.6097	GENE PRODUCT: leucine-rich repeat transmembrane protein kinase, putative DESCRIPTION: Protein kinase-like COMMENT: Used Tools: Blast2x vs KEGG, InterPro, Blast2x vs KOG
TC126397	0.20924599468708	0.219494000077248	2.4541	GENE PRODUCT: hypothetical protein COMMENT: Used Tools: Blast2x vs KEGG
TC126475	2.44143009185791	2.34827995300293	3.8717	GENE PRODUCT: MLO protein homolog 1. GO NUMBERS: 8219 16021 DESCRIPTION: Mlo-related protein COMMENT: Blast2x vs SP: FUNCTION: May be involved in modulation of pathogen defense and leaf cell death. Activity seems to be regulated by Ca(2+)- dependent calmodulin binding and seems not to require heterotrimeric G proteins (By similarity). SUBCELLULAR LOCATION: Membrane; Multi-pass membrane protein (B…
TC126569	0.510851979255676	-0.294510006904602	3.3941	GENE PRODUCT: hypothetical protein predicted by Glimmer/Critica DESCRIPTION: Ankyrin COMMENT: Used Tools: InterPro
TC126644	-1.40411996841431	-0.278324007987976	3.4844	GENE PRODUCT: oxidoreductase, 2OG-Fe(II) oxygenase family protein COMMENT: Used Tools: Blast2x vs KEGG, Blast2x vs KOG
TC126731	2.33139991760254	1.53034996986389	9.5085	GENE PRODUCT: Probable inositol transporter 2. GO NUMBERS: 5215 6810 16021 DESCRIPTION: Major facilitator superfamily COMMENT: Blast2x vs SP: FUNCTION: Plasma membrane inositol-proton symporter (By similarity). SUBCELLULAR LOCATION: Membrane; Multi-pass membrane protein (By similarity). SIMILARITY: Belongs to the major facilitator superfamily. Sugar transporter (TC 2.A.1.1) family. KEYWORDS: Memb…
TC126877	0.0432629995048046	0.188448995351791	3.1737	GENE PRODUCT: expressed protein DESCRIPTION: Protein of unknown function DUF266, plant COMMENT: Used Tools: Blast2x vs KEGG, InterPro
TC126920	7.18803977966309	5.83605003356934	1.6970	GENE PRODUCT: Putative ripening-related protein 1 precursor. DESCRIPTION: Barwin-related endoglucanase COMMENT: Blast2x vs SP: SUBCELLULAR LOCATION: Secreted (Potential). SIMILARITY: Belongs to the kiwelin family. KEYWORDS: Secreted; Signal Used Tools: Blast2x vs SP, InterPro
TC126931	5.13926982879639	5.5586199760437	12.6781	GENE PRODUCT: Agglutinin-2 precursor DESCRIPTION: Agglutinin-2 precursor (Agglutinin II) (ClAII) (LecClAII). Concanavalin A-like lectin/glucanase COMMENT: Blast2x vs SP: FUNCTION: Mannose/glucose binding bark lectin. FUNCTION: Bark lectins are storage proteins that probably maintain stocks of nitrogen during dormant period. Self-aggregatable molecules that can bind their own carbohydrate side cha…
TC127081	6.34950017929077	4.99368000030518	15.8476	GENE PRODUCT: expressed protein DESCRIPTION: Protein of unknown function Cys-rich COMMENT: Used Tools: Blast2x vs KEGG, InterPro
TC127094	0.00337600009515882	-0.133006006479263	1.6970	GENE PRODUCT: Uncharacterized protein KIAA0090 homolog precursor. COMMENT: Blast2x vs SP: SUBCELLULAR LOCATION: Membrane; Single-pass type I membrane protein (Potential). SIMILARITY: Contains 1 DUF1620 domain. KEYWORDS: Glycoprotein; Membrane; Signal; Transmembrane Used Tools: Blast2x vs KEGG, Blast2x vs SP, Blast2x vs KOG
TC127115	-0.62975001335144	-0.853721976280212	3.3941	GENE PRODUCT: hypothetical protein predicted by Glimmer/Critica COMMENT: No hits found.
TC127128	0.0304300002753735	0.242770001292229	3.4844	EC NUMBER: 2.7.11.1 GENE PRODUCT: Serine/threonine-protein kinase PBS1 GO NUMBERS: 4672 5524 6468 DESCRIPTION: Serine/threonine-protein kinase PBS1 (EC 2.7.11.1) (AvrPphB susceptible protein 1). Protein kinase, core COMMENT: Blast2x vs SP: FUNCTION: Protein kinase required for plant defense mechanism mediated by the disease resistance (R) protein RPS5. In case of infection by Pseudomonas syringae…
TC127195	0.20058299601078	9.53728008270264	6.3390	GENE PRODUCT: hypothetical protein predicted by Glimmer/Critica COMMENT: No hits found.
TC127280	-0.213348999619484	-0.259222000837326	3.6981	GENE PRODUCT: lectin protein kinase, putative DESCRIPTION: Concanavalin A-like lectin/glucanase, subgroup COMMENT: Used Tools: Blast2x vs KEGG, InterPro
TC127295	0.60030597448349	0.513886988162994	1.9565	GENE PRODUCT: Glycosyltransferase QUASIMODO1 (EC 2.4.1.-). GO NUMBERS: 16051 16758 DESCRIPTION: Glycosyl transferase, family 8 COMMENT: Blast2x vs SP: FUNCTION: Involved in homogalacturonan (HGA) synthesis, a class of pectin which plays a role in cell adhesion. PATHWAY: Pectin biosynthesis. SUBCELLULAR LOCATION: Golgi apparatus membrane; Single-pass type II membrane protein (Potential). TISSUE SP…
TC127380	-0.175929993391037	-0.282963007688522	3.4844	NAME: Btf3 GENE PRODUCT: Transcription factor BTF3 DESCRIPTION: Transcription factor BTF3 (RNA polymerase B transcription factor 3). Nascent polypeptide-associated complex NAC COMMENT: Blast2x vs SP: FUNCTION: General transcription factor. BTF3 can form a stable complex with RNA polymerase II. Required for the initiation of transcription (By similarity). SUBCELLULAR LOCATION: Nucleus. ALTERNATIVE…
TC127419	4.35923004150391	3.75247001647949	9.5085	GENE PRODUCT: hypothetical protein predicted by Glimmer/Critica GO NUMBERS: 16740 DESCRIPTION: Trimeric LpxA-like COMMENT: Used Tools: InterPro
TC127427	-0.415803998708725	-0.849673986434937	3.4844	GENE PRODUCT: F-box protein At2g26850. COMMENT: Blast2x vs SP: SIMILARITY: Contains 1 F-box domain. SEQUENCE CAUTION: Sequence=AAC32240.1; Type=Erroneous gene model prediction; KEYWORDS: Used Tools: Blast2x vs KEGG, Blast2x vs SP
TC127436	-0.584532022476196	0.418760985136032	3.3941	GENE PRODUCT: dienelactone hydrolase family protein COMMENT: Used Tools: Blast2x vs KEGG
TC127510	-0.0864859968423843	-0.142601996660233	4.9082	GENE PRODUCT: expressed protein COMMENT: Used Tools: Blast2x vs KEGG
TC127518	-0.167576998472214	0.234680995345116	1.6970	GENE PRODUCT: Ethylene-responsive transcription factor ERF109. GO NUMBERS: 3700 5634 6355 DESCRIPTION: Pathogenesis-related transcriptional factor and ERF COMMENT: Blast2x vs SP: FUNCTION: Probably acts as a transcriptional activator. Binds to the GCC-box pathogenesis-related promoter element. May be involved in the regulation of gene expression by stress factors and by components of stress signa…
TC127721	7.62004995346069	5.38644981384277	6.3390	GENE PRODUCT: Blue copper protein precursor. DESCRIPTION: Cupredoxin COMMENT: Blast2x vs SP: SIMILARITY: Contains 1 plastocyanin-like domain. KEYWORDS: Copper; Electron transport; Glycoprotein; Metal-binding; Signal; Transport Used Tools: Blast2x vs KEGG, Blast2x vs SP, InterPro
TC127749	9.95306015014648	9.24635982513428	11.1287	GENE PRODUCT: protease inhibitor/seed storage/lipid transfer protein (LTP) family protein DESCRIPTION: Plant lipid transfer protein/seed storage/trypsin-alpha amylase inhibitor COMMENT: Used Tools: Blast2x vs KEGG, InterPro
TC127825	0.680931985378265	0.126497000455856	6.3390	GENE PRODUCT: hypothetical protein predicted by Glimmer/Critica COMMENT: No hits found.
TC127985	1.14181005954742	0.422226011753082	1.9565	GENE PRODUCT: glycosyl hydrolase family protein 27 / alpha-galactosidase family protein / melibiase family protein DESCRIPTION: Ricin B-related lectin COMMENT: Used Tools: Blast2x vs KEGG, InterPro, Blast2x vs KOG
TC127993	0.189133003354073	0.356694996356964	6.3390	NAME: PREP EC NUMBER: 3.4.21.26 GENE PRODUCT: prolyl endopeptidase GO NUMBERS: 4287 6508 DESCRIPTION: [EC:3.4.21.26] Prolyl endopeptidase (EC 3.4.21.26) (Post-proline cleaving enzyme) (PE). Peptidase S9A, prolyl oligopeptidase COMMENT: Blast2x vs SP: FUNCTION: Cleaves peptide bonds on the C-terminal side of prolyl residues within peptides that are up to approximately 30 amino acids long. CATALYTI…
TC127999	0.0848829969763756	0.116074003279209	3.3941	GENE PRODUCT: Vacuolar protein 8. COMMENT: Blast2x vs SP: FUNCTION: Functions in both vacuole inheritance and protein targeting from the cytoplasm to vacuole (By similarity). SUBCELLULAR LOCATION: Vacuole membrane; Lipid-anchor (By similarity). SIMILARITY: Belongs to the beta-catenin family. SIMILARITY: Contains 9 ARM repeats. KEYWORDS: Complete proteome; Cytoplasm; Cytoskeleton; Lipoprotein; Mem…
TC128013	-0.136836007237434	10.2652997970581	9.5085	GENE PRODUCT: hypothetical protein predicted by Glimmer/Critica COMMENT: No hits found.
TC128036	-0.122340999543667	5.91245985031128	6.3390	GENE PRODUCT: hypothetical protein predicted by Glimmer/Critica COMMENT: No hits found.
TC128110	10.3252000808716	9.25520038604736	70.4978	GENE PRODUCT: hypothetical protein predicted by Glimmer/Critica COMMENT: No hits found.
TC128140	3.10238003730774	2.07936000823975	6.3390	NAME: ephA EC NUMBER: 3.3.2.10 GENE PRODUCT: Epoxide hydrolase 2 DESCRIPTION: Epoxide hydrolase 2 (EC 3.3.2.10) (Soluble epoxide hydrolase) (SEH) (Epoxide hydratase) (Cytosolic epoxide hydrolase) (CEH). Alpha/beta hydrolase fold-1 COMMENT: Blast2x vs SP: FUNCTION: Acts on epoxides (alkene oxides, oxiranes) and arene oxides. Plays a role in xenobiotic metabolism by degrading potentially toxic epox…
TC128169	-0.145313993096352	-0.123608998954296	4.9082	NAME: IMP2 EC NUMBER: 3.4.21.89 GENE PRODUCT: mitochondrial inner membrane protease subunit GO NUMBERS: 8236 9003 16021 DESCRIPTION: [EC:3.4.99.-] Peptidase S26A COMMENT: Used Tools: Blast2x vs KEGG, InterPro, Blast2x vs KOG
TC128266	0.139388993382454	1.89561998844147	6.3390	EC NUMBER: 5.2.1.8 GENE PRODUCT: similar to KIAA0073 protein DESCRIPTION: Peptidyl-prolyl cis-trans isomerase cyp15 (EC 5.2.1.8) (PPIase cyp15) (Rotamase cyp15) (Cyclophilin cyp15). Cyclophilin-like COMMENT: Blast2x vs SP: FUNCTION: PPIases accelerate the folding of proteins. It catalyzes the cis-trans isomerization of proline imidic peptide bonds in oligopeptides (By similarity). CATALYTIC ACTIV…
TC128310	0.219380006194115	0.28523001074791	5.2235	GENE PRODUCT: expressed protein COMMENT: Used Tools: Blast2x vs KEGG
TC128357	-0.157627999782562	-0.616146981716156	8.9687	GENE PRODUCT: prenylated rab acceptor (PRA1) family protein DESCRIPTION: Prenylated rab acceptor PRA1 COMMENT: Used Tools: Blast2x vs KEGG, InterPro
TC128385	-0.371688991785049	0.0383299998939037	2.2718	GENE PRODUCT: far-red impaired responsive protein, putative GO NUMBERS: 8270 DESCRIPTION: Zinc finger, SWIM-type COMMENT: Used Tools: Blast2x vs KEGG, InterPro
TC128471	-0.0682839974761009	0.127344995737076	1.5440	GENE PRODUCT: Protein FAM50A (Protein XAP-5) (Protein HXC-26). GO NUMBERS: 5634 DESCRIPTION: XAP5 protein COMMENT: Blast2x vs SP: FUNCTION: May be a DNA-binding protein or transcriptional factor. SUBCELLULAR LOCATION: Nucleus (Potential). TISSUE SPECIFICITY: Expressed in all tissues examined. Mostly abundant in fetal brain, liver and kidney; in the adult, high levels were also observed in heart, …
TC128488	7.87438011169434	6.6447901725769	50.7123	GENE PRODUCT: Germin-like protein subfamily 2 member 4 precursor. DESCRIPTION: RmlC-like jelly roll fold COMMENT: Blast2x vs SP: FUNCTION: May play a role in plant defense. Has probably no oxalate oxidase activity even if the active site is conserved. SUBUNIT: Oligomer (believed to be a pentamer but probably hexamer) (By similarity). SUBCELLULAR LOCATION: Secreted, extracellular space, apoplast (…
TC128493	-0.0920900031924248	10.6577997207642	22.1866	GENE PRODUCT: hypothetical protein predicted by Glimmer/Critica COMMENT: No hits found.
TC128543	0.752049028873444	0.105984002351761	3.4844	GENE PRODUCT: Stem-specific protein TSJT1. COMMENT: Blast2x vs SP: TISSUE SPECIFICITY: Stem-specific (active at lower levels in other organs). KEYWORDS: Used Tools: Blast2x vs KEGG, Blast2x vs SP
TC128569	5.10055017471313	3.79190993309021	14.0756	GENE PRODUCT: Aquaporin NIP1-2 GO NUMBERS: 5215 6810 16020 DESCRIPTION: Aquaporin NIP1-2 (NOD26-like intrinsic protein 1-2) (AtNIP1;2) (Nodulin-26-like major intrinsic protein 2) (AtNLM2) (Protein NLM2) (NodLikeMip2). Major intrinsic protein COMMENT: Blast2x vs SP: FUNCTION: Water channel probably required to promote glycerol permeability and water transport across cell membranes. SUBCELLULAR LOC…
TC128629	8.58522033691406	7.63905000686646	6.3390	NAME: dcd EC NUMBER: 3.5.1.23 GENE PRODUCT: Neutral ceramidase precursor DESCRIPTION: Neutral ceramidase precursor (EC 3.5.1.23) (NCDase) (N-CDase) (Acylsphingosine deacylase) (N-acylsphingosine amidohydrolase). Neutral/alkaline nonlysosomal ceramidase COMMENT: Blast2x vs SP: FUNCTION: Hydrolyzes the sphingolipid ceramide into sphingosine and free fatty acid (By similarity). CATALYTIC ACTIVITY: N…
TC128669	1.59142994880676	1.88297998905182	6.6569	GENE PRODUCT: expressed protein COMMENT: Used Tools: Blast2x vs KEGG
TC128687	3.85447001457214	2.6078200340271	6.1265	GENE PRODUCT: hypothetical protein predicted by Glimmer/Critica DESCRIPTION: Kelch-type beta propeller COMMENT: Used Tools: InterPro
TC128731	-0.402442008256912	-0.100566998124123	6.1348	GENE PRODUCT: hypothetical protein predicted by Glimmer/Critica COMMENT: No hits found.
TC128752	-0.0791879966855049	-0.208544000983238	5.3698	EC NUMBER: 2.4.1.115 GENE PRODUCT: Anthocyanidin 3-O-glucosyltransferase GO NUMBERS: 8152 16758 DESCRIPTION: Anthocyanidin 3-O-glucosyltransferase (EC 2.4.1.115) (Flavonol 3-O- glucosyltransferase) (UDP-glucose flavonoid 3-O-glucosyltransferase) (Anthocyanin rhamnosyl transferase). UDP-glucuronosyl/UDP-glucosyltransferase COMMENT: Blast2x vs SP: FUNCTION: In the presence of other necessary color …
TC128939	9.31857967376709	8.75129985809326	48.4577	GENE PRODUCT: Low-molecular-weight cysteine-rich protein LCR78 precursor GO NUMBERS: 6952 DESCRIPTION: Low-molecular-weight cysteine-rich protein LCR78 precursor (Putative defensin AMP1 protein). Gamma thionin COMMENT: Blast2x vs SP: SUBCELLULAR LOCATION: Secreted (By similarity). SIMILARITY: Belongs to the plant defensin family. SEQUENCE CAUTION: Sequence=AAF98402.1; Type=Erroneous gene model pr…
TC128948	0.531081020832062	0.606121003627777	1.8034	NAME: ftsH EC NUMBER: 3.4.24.- GENE PRODUCT: contains ESTs D28306(R1928A),AU164668(R1928) GO NUMBERS: 4222 5524 6508 DESCRIPTION: Peptidase M41 COMMENT: Blast2x vs SP: FUNCTION: Seems to act as an ATP-dependent zinc metallopeptidase (By similarity). COFACTOR: Binds 1 zinc ion (Potential). SUBCELLULAR LOCATION: Cell membrane; Multi-pass membrane protein. SIMILARITY: In the N-terminal section; belo…
TC129019	1.79232001304626	1.91459000110626	3.0879	EC NUMBER: 2.1.1.76 GENE PRODUCT: O-methyltransferase, putative GO NUMBERS: 8171 DESCRIPTION: [EC:2.1.1.76] Isoliquiritigenin 2'-O-methyltransferase (EC 2.1.1.-) (Chalcone O- methyltransferase) (ChOMT). O-methyltransferase, family 2 COMMENT: Blast2x vs SP: FUNCTION: Methylates the 2'-hydroxyl of isoliquiritigenin (4,2',4'-trihydroxychalcone), converting it to 4,4'-dihydroxy-2'- methoxychalcone. S…
TC129050	-0.761977970600128	-0.656714975833893	3.3941	GENE PRODUCT: hypothetical protein predicted by Glimmer/Critica COMMENT: No hits found.
TC129116	3.2717399597168	2.18694996833801	9.2637	EC NUMBER: 1.1.1.206 GENE PRODUCT: Tropinone reductase 1 GO NUMBERS: 8152 16491 DESCRIPTION: [EC:1.1.1.206] Tropinone reductase 1 (EC 1.1.1.206) (Tropinone reductase-I) (TR-I) (Tropine dehydrogenase). Short-chain dehydrogenase/reductase SDR COMMENT: Blast2x vs SP: FUNCTION: Catalyzes the stereospecific reduction of tropinone to tropine. CATALYTIC ACTIVITY: Tropine + NADP(+) = tropinone + NADPH. P…
TC129317	0.0868650004267693	0.0372859984636307	3.3941	GENE PRODUCT: hypothetical protein predicted by Glimmer/Critica COMMENT: No hits found.
TC129348	-0.121317997574806	-0.418927997350693	1.9565	GENE PRODUCT: Eukaryotic translation initiation factor 2 subunit beta GO NUMBERS: 3743 6413 DESCRIPTION: Eukaryotic translation initiation factor 2 subunit beta (eIF-2-beta). Translation initiation factor IF2/IF5 COMMENT: Blast2x vs SP: FUNCTION: eIF-2 functions in the early steps of protein synthesis by forming a ternary complex with GTP and initiator tRNA. This complex binds to a 40S ribosomal …
TC129351	-0.199746996164322	-0.40973499417305	6.1758	EC NUMBER: 2.4.1.- GENE PRODUCT: similar to alpha2-glucosyltransferase DESCRIPTION: [EC:2.4.1.-] Putative alpha-1,2-glucosyltransferase ALG10-B (EC 2.4.1.-) (Alpha-2- glucosyltransferase ALG10-B) (Asparagine-linked glycosylation protein 10 homolog B) (Potassium channel regulator 1). DIE2/ALG10 COMMENT: Blast2x vs SP: FUNCTION: Putative alpha-1,2-glucosyltransferase, which adds the third glucose r…
TC129373	-0.250800997018814	-0.30647400021553	1.5440	EC NUMBER: 2.7.11.1 GENE PRODUCT: Serine/threonine-protein kinase PBS1 DESCRIPTION: Serine/threonine-protein kinase PBS1 (EC 2.7.11.1) (AvrPphB susceptible protein 1). Protein kinase-like COMMENT: Blast2x vs SP: FUNCTION: Protein kinase required for plant defense mechanism mediated by the disease resistance (R) protein RPS5. In case of infection by Pseudomonas syringae, RPS5 specifically recogniz…
TC129388	0.14274999499321	-0.110895998775959	1.8547	GENE PRODUCT: XTP3-transactivated gene A protein homolog DESCRIPTION: XTP3-transactivated gene A protein homolog (RS21-C6). NTP Pyrophosphohydrolase MazG-related, RS21-C6 COMMENT: Blast2x vs SP: SUBUNIT: Homotetramer (By similarity). SIMILARITY: Contains 1 EAR repeat. KEYWORDS: Used Tools: Blast2x vs KEGG, Blast2x vs SP, InterPro
TC129389	5.90803003311157	0.108134999871254	3.0879	GENE PRODUCT: hypothetical protein predicted by Glimmer/Critica COMMENT: No hits found.
TC129398	-0.250308007001877	-0.294872999191284	2.7648	GENE PRODUCT: expressed protein COMMENT: Used Tools: Blast2x vs KEGG
TC129478	0.179207995533943	0.285151988267899	1.6970	GENE PRODUCT: Putative disease resistance RPP13-like protein 1. GO NUMBERS: 5524 6915 DESCRIPTION: NB-ARC COMMENT: Blast2x vs SP: FUNCTION: Potential disease resistance protein. DOMAIN: The LRR repeats probably act as specificity determinant of pathogen recognition (By similarity). SIMILARITY: Belongs to the disease resistance NB-LRR family. RPP13 subfamily. SIMILARITY: Contains 4 LRR (leucine-ri…
TC129483	-0.163708999752998	-0.227321997284889	2.7292	GENE PRODUCT: Putative methyltransferase NSUN6 DESCRIPTION: Putative methyltransferase NSUN6 (EC 2.1.1.-) (NOL1/NOP2/Sun domain family member 6) (NOL1/NOP2/Sun and PUA domain-containing protein 1). Bacterial Fmu (Sun)/eukaryotic nucleolar NOL1/Nop2p COMMENT: Blast2x vs SP: FUNCTION: May have S-adenosyl-L-methionine-dependent methyl- transferase activity (Potential). SIMILARITY: Belongs to the met…
TC129517	-0.128502994775772	7.0262598991394	4.2373	GENE PRODUCT: hypothetical protein predicted by Glimmer/Critica COMMENT: No hits found.
TC129535	0.676886975765228	0.824001014232635	3.0879	EC NUMBER: 5.99.1.3 GENE PRODUCT: DNA topoisomerase 2 DESCRIPTION: DNA topoisomerase 2 (EC 5.99.1.3) (DNA topoisomerase II) (PsTopII). COMMENT: Blast2x vs SP: FUNCTION: Control of topological states of DNA by transient breakage and subsequent rejoining of DNA strands. Topoisomerase II makes double-strand breaks. CATALYTIC ACTIVITY: ATP-dependent breakage, passage and rejoining of double-stranded …
TC129587	8.54706001281738	0.567373991012573	3.0879	NAME: COF1 GENE PRODUCT: Cofilin (Actin-depolymerizing factor 1). GO NUMBERS: 3779 5622 DESCRIPTION: Actin-binding, cofilin/tropomyosin type COMMENT: Blast2x vs SP: FUNCTION: Controls reversibly actin polymerization and depolymerization in a pH-sensitive manner. It has the ability to bind G- and F-actin in a 1:1 ratio of cofilin to actin. Binding to F-actin is regulated by tropomyosin. It is the …
TC129589	-0.613614976406097	-0.167823001742363	1.5440	EC NUMBER: 1.3.1.77 GENE PRODUCT: dihydroflavonol 4-reductase family / dihydrokaempferol 4-reductase family GO NUMBERS: 3824 44237 50662 DESCRIPTION: Dihydroflavonol-4-reductase (EC 1.1.1.219) (DFR) (Dihydrokaempferol 4- reductase). NAD-dependent epimerase/dehydratase COMMENT: Blast2x vs SP: CATALYTIC ACTIVITY: Cis-3,4-leucopelargonidin + NADP(+) = (+)- dihydrokaempferol + NADPH. PATHWAY: Flavono…
TC129598	0.84383898973465	-0.37024798989296	9.2637	GENE PRODUCT: hypothetical protein predicted by Glimmer/Critica COMMENT: No hits found.
TC129607	1.34563004970551	0.722786009311676	11.7200	GENE PRODUCT: hypothetical protein predicted by Glimmer/Critica COMMENT: No hits found.
TC129609	7.80604982376099	7.13514995574951	26.8687	GENE PRODUCT: Organ-specific protein S2. COMMENT: Blast2x vs SP: TISSUE SPECIFICITY: Expressed in stems. SIMILARITY: To organ specific protein P4. KEYWORDS: Repeat Used Tools: Blast2x vs KEGG, Blast2x vs SP
TC129693	-1.1462299823761	-0.578158974647522	3.4844	GENE PRODUCT: esterase/lipase/thioesterase family protein COMMENT: Used Tools: Blast2x vs KEGG
TC129713	0.0516519993543625	-0.00486099999397993	3.0879	NAME: BPT1 EC NUMBER: 3.6.3.44 GENE PRODUCT: Multidrug resistance-associated protein 11 GO NUMBERS: 5524 16887 DESCRIPTION: Multidrug resistance-associated protein 11 (EC 3.6.3.44) (Glutathione S-conjugate-transporting ATPase 11) (ATP-energized glutathione S- conjugate pump 11). ABC transporter related COMMENT: Blast2x vs SP: FUNCTION: Pump for glutathione S-conjugates (By similarity). CATALYTIC …
TC129755	2.46492004394531	0.325302988290787	7.7198	GENE PRODUCT: Heat shock protein HSS1. DESCRIPTION: Heat shock protein 70 COMMENT: Blast2x vs SP: SUBCELLULAR LOCATION: Cytoplasm (Potential). SIMILARITY: Belongs to the heat shock protein 70 family. KEYWORDS: ATP-binding; Chaperone; Cytoplasm; Nucleotide-binding; Stress response Used Tools: Blast2x vs KEGG, Blast2x vs SP, InterPro, Blast2x vs KOG
TC129856	0.779439985752106	0.728404998779297	1.6970	GENE PRODUCT: hypothetical protein predicted by Glimmer/Critica GO NUMBERS: 3677 5634 DESCRIPTION: KNOX2 COMMENT: Used Tools: InterPro
TC129924	-1.0058399438858	-1.14599001407623	1.6970	GENE PRODUCT: hypothetical protein DESCRIPTION: Plant disease resistance response protein COMMENT: Used Tools: Blast2x vs KEGG, InterPro
TC129968	-0.0084009999409318	0.0103669995442033	6.3390	EC NUMBER: 3.1.1.11 GENE PRODUCT: pectinesterase, putative GO NUMBERS: 5618 30599 42545 DESCRIPTION: [EC:3.1.1.11] Pectinesterase-1 precursor (EC 3.1.1.11) (Pectin methylesterase) (PE). Pectinesterase, catalytic COMMENT: Blast2x vs SP: CATALYTIC ACTIVITY: Pectin + n H(2)O = n methanol + pectate. TISSUE SPECIFICITY: Expressed at high levels in flower buds, shoots and young leaves, and at lower lev…
TC129977	9.04615020751953	8.05712032318115	11.9469	GENE PRODUCT: Blue copper protein precursor. DESCRIPTION: Cupredoxin COMMENT: Blast2x vs SP: SIMILARITY: Contains 1 plastocyanin-like domain. KEYWORDS: Copper; Electron transport; Glycoprotein; Metal-binding; Signal; Transport Used Tools: Blast2x vs KEGG, Blast2x vs SP, InterPro
TC129985	0.016780000180006	0.361005008220673	1.5440	GENE PRODUCT: hypothetical protein DESCRIPTION: HAD-superfamily hydrolase, subfamily IIA, hypothetical 3 COMMENT: Used Tools: Blast2x vs KEGG, InterPro
TC130026	2.77238011360168	0.00621900008991361	3.0879	EC NUMBER: 3.4.21.- GENE PRODUCT: Uncharacterized protein C13E7.11. GO NUMBERS: 16021 DESCRIPTION: Peptidase S54, rhomboid COMMENT: Blast2x vs SP: SUBCELLULAR LOCATION: Membrane; Multi-pass membrane protein (Potential). SIMILARITY: To yeast YGR101w. KEYWORDS: Complete proteome; Membrane; Transmembrane Used Tools: Blast2x vs KEGG, Blast2x vs SP, InterPro
TC130079	-0.0728230029344559	-0.172709003090858	1.9565	GENE PRODUCT: hypothetical protein predicted by Glimmer/Critica COMMENT: No hits found.
TC130091	-0.0613319985568523	-0.361678004264832	3.3941	GENE PRODUCT: Major facilitator superfamily domain-containing protein 5. DESCRIPTION: Protein of unknown function DUF791 COMMENT: Blast2x vs SP: SUBCELLULAR LOCATION: Membrane; Multi-pass membrane protein (Potential). SIMILARITY: Belongs to the MFS family. KEYWORDS: Membrane; Transmembrane; Transport Used Tools: Blast2x vs KEGG, Blast2x vs SP, InterPro
TC130124	-0.223936006426811	-0.143953993916512	3.6936	GENE PRODUCT: hypothetical protein predicted by Glimmer/Critica COMMENT: No hits found.
TC130161	-0.177204996347427	0.0563579984009266	3.0879	EC NUMBER: 1.14.-.- GENE PRODUCT: cytochrome P450 family protein GO NUMBERS: 4497 5506 6118 20037 DESCRIPTION: Cytochrome P450 COMMENT: Blast2x vs SP: INDUCTION: By methyl jasmonate (meJA). SIMILARITY: Belongs to the cytochrome P450 family. KEYWORDS: Heme; Iron; Membrane; Metal-binding; Monooxygenase; Oxidoreductase Used Tools: Blast2x vs KEGG, Blast2x vs SP, InterPro, Blast2x vs KOG
TC130181	0.490298002958298	0.700892984867096	1.5909	GENE PRODUCT: expressed protein COMMENT: Used Tools: Blast2x vs KEGG
TC130199	-0	-0	3.0879	GENE PRODUCT: hypothetical protein predicted by Glimmer/Critica COMMENT: No hits found.
TC130208	6.17437982559204	5.09914016723633	22.1866	GENE PRODUCT: Putative multidrug resistance protein GO NUMBERS: 5524 6810 16021 42626 DESCRIPTION: Putative multidrug resistance protein (P-glycoprotein). ABC transporter, transmembrane region COMMENT: Blast2x vs SP: SUBCELLULAR LOCATION: Membrane; Multi-pass membrane protein (Potential). SIMILARITY: Belongs to the ABC transporter family. Multidrug resistance exporter (TC 3.A.1.201) subfamily. SI…
TC130209	-0.0806320011615753	-0.104633003473282	6.3390	GENE PRODUCT: hypothetical protein predicted by Glimmer/Critica COMMENT: No hits found.
TC130256	-0.0794510021805763	-0.0532420016825199	13.8956	GENE PRODUCT: hypothetical protein predicted by Glimmer/Critica COMMENT: No hits found.
TC130291	0.2516950070858	0.379599004983902	3.6325	GENE PRODUCT: Autophagy-related protein 8C precursor DESCRIPTION: Autophagy-related protein 8C precursor (Autophagy-related ubiquitin- like modifier ATG8C). Light chain 3 (LC3) COMMENT: Blast2x vs SP: FUNCTION: Involved in cytoplasm to vacuole transport (Cvt) vesicles and autophagosomes formation. May mediate the delivery of the vesicles and autophagosomes to the vacuole via the microtubule cytos…
TC130323	7.08597993850708	0.710295975208282	6.1758	GENE PRODUCT: hypothetical protein predicted by Glimmer/Critica COMMENT: No hits found.
TC130329	-0.164176002144814	-0.361119985580444	1.5440	GENE PRODUCT: Auxin response factor 19 GO NUMBERS: 3677 6355 DESCRIPTION: Auxin response factor 19 (Auxin-responsive protein IAA22). Transcriptional factor B3 COMMENT: Blast2x vs SP: FUNCTION: Auxin response factors (ARFs) are transcriptional factors that binds specifically to the DNA sequence 5'-TGTCTC-3' found in the auxin-responsive promoter elements (AuxREs). Could act as transcriptional acti…
TC130339	8.44738006591797	4.71007013320923	4.6319	GENE PRODUCT: Anther-specific proline-rich protein APG GO NUMBERS: 6629 16788 DESCRIPTION: Anther-specific proline-rich protein APG (Protein CEX) (Fragment). Lipolytic enzyme, G-D-S-L COMMENT: Blast2x vs SP: TISSUE SPECIFICITY: Found in anther, only in male fertile plants. DEVELOPMENTAL STAGE: Expressed in male gametogenesis, during microspore development. Higher expression is found during micros…
TC130344	-0.103413999080658	-0.0310960002243519	3.0879	GENE PRODUCT: hypothetical protein predicted by Glimmer/Critica COMMENT: No hits found.
TC130355	3.64326000213623	2.8582398891449	9.5085	GENE PRODUCT: hypothetical protein predicted by Glimmer/Critica GO NUMBERS: 5215 6857 16020 DESCRIPTION: TGF-beta receptor, type I/II extracellular region COMMENT: Used Tools: InterPro
TC130379	-0.0800540000200272	-0.221182003617287	3.0879	GENE PRODUCT: basix helix-loop-helix (bHLH) family protein GO NUMBERS: 5634 30528 45449 DESCRIPTION: Helix-loop-helix DNA-binding COMMENT: Used Tools: Blast2x vs KEGG, InterPro
TC130386	8.28339958190918	1.17797005176544	3.0879	NAME: hta2 GENE PRODUCT: similar to Histone H2A.l (H2A/l) GO NUMBERS: 786 3677 5634 6334 7001 DESCRIPTION: Histone H2A COMMENT: Used Tools: Blast2x vs KEGG, InterPro, Blast2x vs KOG
TC130388	9.30231952667236	0.48351201415062	7.7198	EC NUMBER: 1.14.13.21 GENE PRODUCT: cytochrome P450 family protein GO NUMBERS: 4497 5506 6118 20037 DESCRIPTION: Cytochrome P450 COMMENT: Blast2x vs SP: SIMILARITY: Belongs to the cytochrome P450 family. KEYWORDS: Heme; Iron; Membrane; Metal-binding; Monooxygenase; Oxidoreductase; Transmembrane Used Tools: Blast2x vs KEGG, Blast2x vs SP, InterPro, Blast2x vs KOG
TC130393	8.40773963928223	1.00039994716644	3.0879	GENE PRODUCT: Mitochondrial phosphate carrier protein 2 GO NUMBERS: 5488 6810 16020 DESCRIPTION: Mitochondrial phosphate carrier protein 2 (Phosphate transport protein 2) (PTP 2) (mPic 2) (Pi carrier isoform 2). Mitochondrial substrate carrier COMMENT: Blast2x vs SP: FUNCTION: Transport of phosphate groups from the cytosol to the mitochondrial matrix. SUBCELLULAR LOCATION: Mitochondrion inner mem…
TC130445	4.31778001785278	0.47885400056839	10.8077	GENE PRODUCT: hypothetical protein predicted by Glimmer/Critica COMMENT: No hits found.
TC130452	-0.440066993236542	0.513522982597351	6.3390	GENE PRODUCT: hypothetical protein predicted by Glimmer/Critica COMMENT: No hits found.
TC130474	6.77299022674561	0.54645299911499	4.6319	GENE PRODUCT: 60S ribosomal protein L26-2. GO NUMBERS: 3735 6412 15934 DESCRIPTION: Ribosomal protein L26, eukaryotic/archaeal COMMENT: Blast2x vs SP: SIMILARITY: Belongs to the ribosomal protein L24P family. KEYWORDS: Ribonucleoprotein; Ribosomal protein Used Tools: Blast2x vs KEGG, Blast2x vs SP, InterPro, Blast2x vs KOG
TC130479	8.33716011047363	7.81049013137817	6.3390	GENE PRODUCT: Agglutinin-2 precursor DESCRIPTION: Agglutinin-2 precursor (Agglutinin II) (ClAII) (LecClAII). Concanavalin A-like lectin/glucanase, subgroup COMMENT: Blast2x vs SP: FUNCTION: Mannose/glucose binding bark lectin. FUNCTION: Bark lectins are storage proteins that probably maintain stocks of nitrogen during dormant period. Self-aggregatable molecules that can bind their own carbohydrat…
TC130487	-1.00589001178741	-2.43432998657227	4.6319	GENE PRODUCT: hypothetical protein predicted by Glimmer/Critica COMMENT: No hits found.
TC130559	0.239533007144928	0.280140995979309	2.6117	GENE PRODUCT: C2 domain-containing protein DESCRIPTION: C2 calcium/lipid-binding region, CaLB COMMENT: Used Tools: Blast2x vs KEGG, InterPro, Blast2x vs KOG
TC130589	7.54164981842041	5.42484998703003	3.4803	GENE PRODUCT: Putative ripening-related protein 2 precursor. DESCRIPTION: Barwin-related endoglucanase COMMENT: Blast2x vs SP: SUBCELLULAR LOCATION: Secreted (Potential). SIMILARITY: Belongs to the kiwelin family. KEYWORDS: Secreted; Signal Used Tools: Blast2x vs SP, InterPro
TC130593	-1.39839994907379	0.506515979766846	3.0879	GENE PRODUCT: expressed protein DESCRIPTION: Protein of unknown function DUF506, plant COMMENT: Used Tools: Blast2x vs KEGG, InterPro
TC130616	0.768235981464386	0.318423986434937	6.1758	GENE PRODUCT: hypothetical protein predicted by Glimmer/Critica COMMENT: No hits found.
TC130684	6.15528011322021	0.724072992801666	6.1758	GENE PRODUCT: 60S ribosomal protein L18-B. GO NUMBERS: 3735 5622 5840 6412 DESCRIPTION: Ribosomal protein L18e COMMENT: Blast2x vs SP: MISCELLANEOUS: There are two genes for L18 in S.pombe. SIMILARITY: Belongs to the ribosomal protein L18e family. KEYWORDS: Complete proteome; Ribonucleoprotein; Ribosomal protein Used Tools: Blast2x vs KEGG, Blast2x vs SP, InterPro, Blast2x vs KOG
TC130767	7.32429981231689	5.4987998008728	12.6781	GENE PRODUCT: Copper transporter 1. GO NUMBERS: 5375 6825 16021 DESCRIPTION: Ctr copper transporter COMMENT: Blast2x vs SP: FUNCTION: Involved in copper transport. SUBCELLULAR LOCATION: Membrane; Multi-pass membrane protein (Potential). SIMILARITY: Belongs to the SLC31A transporter family. KEYWORDS: Copper; Copper transport; Ion transport; Membrane; Transmembrane; Transport Used Tools: Blast2x vs…
TC130786	-0.232475996017456	0.277337998151779	1.6970	GENE PRODUCT: Root phototropism protein 3 GO NUMBERS: 4871 9416 DESCRIPTION: Root phototropism protein 3 (Non-phototropic hypocotyl protein 3). NPH3 COMMENT: Blast2x vs SP: FUNCTION: Signal transducer of the phototropic response and photo- induced movements. Necessary for root and hypocotyl phototropisms, but not for the regulation of stomata opening. Not involved in chloroplast accumulation and …
TC130814	5.3818998336792	5.9020299911499	6.6544	GENE PRODUCT: hypothetical protein GO NUMBERS: 16998 DESCRIPTION: Peptidoglycan-binding LysM COMMENT: Used Tools: Blast2x vs KEGG, InterPro
TC130828	0.149309992790222	0.114991001784801	6.1758	GENE PRODUCT: hypothetical protein predicted by Glimmer/Critica COMMENT: No hits found.
TC130830	-1.4763799905777	-1.13052999973297	3.0879	NAME: pvaA EC NUMBER: 1.1.99.23 GENE PRODUCT: polyvinylalcohol dehydrogenase DESCRIPTION: Quinohaemoprotein ethanol dehydrogenase type-1 precursor (EC 1.1.99.-) (Quinohaemoprotein ethanol dehydrogenase type I) (QH-EDH1). Quinonprotein alcohol dehydrogenase-like COMMENT: Blast2x vs SP: FUNCTION: Catalyzes the dye-linked oxidation of primary alcohols to the corresponding aldehydes and the (subseque…
TC130834	8.6708402633667	7.3244800567627	7.0509	GENE PRODUCT: hypothetical protein predicted by Glimmer/Critica DESCRIPTION: Protein of unknown function DUF588 COMMENT: Used Tools: InterPro
TC130835	0.162222996354103	0.521948993206024	1.6970	GENE PRODUCT: expressed protein GO NUMBERS: 9058 16779 DESCRIPTION: Cytidylyltransferase COMMENT: Used Tools: Blast2x vs KEGG, InterPro
TC130844	0.129216000437737	0.0945099964737892	3.0879	GENE PRODUCT: hypothetical protein predicted by Glimmer/Critica DESCRIPTION: C2 calcium/lipid-binding region, CaLB COMMENT: Used Tools: InterPro
TC130845	0.340131998062134	0.202079996466637	3.0879	EC NUMBER: 6.1.1.14 GENE PRODUCT: Glycyl-tRNA synthetase 2, chloroplast/mitochondrial precursor DESCRIPTION: [EC:6.1.1.14] [KO:K01878 K01879] Glycyl-tRNA synthetase 2, chloroplast/mitochondrial precursor (EC 6.1.1.14) (Glycine--tRNA ligase 2) (GlyRS 2). COMMENT: Blast2x vs SP: CATALYTIC ACTIVITY: ATP + glycine + tRNA(Gly) = AMP + diphosphate + glycyl-tRNA(Gly). SUBUNIT: Homodimer (By similarity).…
TC130856	6.23939990997314	3.51793003082275	3.0879	GENE PRODUCT: Putative ripening-related protein 1 precursor. DESCRIPTION: Barwin-related endoglucanase COMMENT: Blast2x vs SP: SUBCELLULAR LOCATION: Secreted (Potential). SIMILARITY: Belongs to the kiwelin family. KEYWORDS: Secreted; Signal Used Tools: Blast2x vs SP, InterPro
TC130888	5.82740020751953	4.50173997879028	6.3390	GENE PRODUCT: Putative disease resistance RPP13-like protein 1. COMMENT: Blast2x vs SP: FUNCTION: Potential disease resistance protein. DOMAIN: The LRR repeats probably act as specificity determinant of pathogen recognition (By similarity). SIMILARITY: Belongs to the disease resistance NB-LRR family. RPP13 subfamily. SIMILARITY: Contains 4 LRR (leucine-rich) repeats. SIMILARITY: Contains 1 NB-ARC…
TC130892	-0.259214013814926	10.5249996185303	17.1648	GENE PRODUCT: hypothetical protein predicted by Glimmer/Critica COMMENT: No hits found.
TC130894	0.055417999625206	-0.227484002709389	2.9259	EC NUMBER: 3.4.19.1 GENE PRODUCT: probable peptidase GO NUMBERS: 6508 8236 DESCRIPTION: [EC:3.4.19.1] Peptidase S9, prolyl oligopeptidase active site region COMMENT: Used Tools: Blast2x vs KEGG, InterPro, Blast2x vs KOG
TC130903	-0.136937007308006	-0.24346399307251	3.0879	GENE PRODUCT: hypothetical protein predicted by Glimmer/Critica DESCRIPTION: WD40 repeat-like COMMENT: Used Tools: InterPro
TC130905	-0.732155978679657	-0.685375988483429	3.4844	GENE PRODUCT: hypothetical protein DESCRIPTION: Protein of unknown function DUF860, plant COMMENT: Used Tools: Blast2x vs KEGG, InterPro
TC130911	-0.0382679998874664	0.0344889983534813	2.4541	EC NUMBER: 2.7.1.37 GENE PRODUCT: mitogen-activated protein kinase, putative / MAPK, putative (MPK2) DESCRIPTION: [EC:2.7.1.37] Mitogen-activated protein kinase homolog NTF6 (EC 2.7.11.24) (P43). Protein kinase-like COMMENT: Blast2x vs SP: CATALYTIC ACTIVITY: ATP + a protein = ADP + a phosphoprotein. COFACTOR: Magnesium (By similarity). ENZYME REGULATION: Activated by tyrosine and threonine phosp…
TC130941	-0.091899998486042	0.125916004180908	1.5440	NAME: TDP1 EC NUMBER: 3.1.4.1 GENE PRODUCT: tyrosyl-DNA phosphodiesterase 1 GO NUMBERS: 5634 6281 8081 DESCRIPTION: [EC:3.1.4.1] Tyrosyl-DNA phosphodiesterase 1 (EC 3.1.4.-) (Tyr-DNA phosphodiesterase 1). Tyrosyl-DNA phosphodiesterase COMMENT: Blast2x vs SP: FUNCTION: Involved in repairing covalent topoisomerase I-DNA complexes. To modulate the topological changes induced during DNA replication a…
TC130943	3.31514000892639	2.29018998146057	9.2637	EC NUMBER: 1.1.1.206 GENE PRODUCT: tropinone reductase, putative / tropine dehydrogenase, putative GO NUMBERS: 8152 16491 DESCRIPTION: [EC:1.1.1.206] Short-chain dehydrogenase/reductase SDR COMMENT: Blast2x vs SP: SIMILARITY: Belongs to the short-chain dehydrogenases/reductases (SDR) family. KEYWORDS: NADP; Oxidoreductase Used Tools: Blast2x vs KEGG, Blast2x vs SP, InterPro, Blast2x vs KOG
TC130960	0.196447998285294	0.0221599992364645	3.3941	NAME: Sf4 GENE PRODUCT: Splicing factor 4 (RNA-binding protein RBP). GO NUMBERS: 3676 5622 DESCRIPTION: D111/G-patch COMMENT: Blast2x vs SP: FUNCTION: Plays a role in premRNA splicing. SUBUNIT: Component of the spliceosome. SUBCELLULAR LOCATION: Nucleus (Probable). ALTERNATIVE PRODUCTS: Event=Alternative splicing; Named isoforms=2; Name=1; Synonyms=RNA-binding protein splice variant A; IsoId=Q8IW…
TC130984	1.68604004383087	0.209050998091698	3.0879	GENE PRODUCT: hypothetical protein predicted by Glimmer/Critica COMMENT: No hits found.
TC130998	0.0856510028243065	7.78726005554199	9.7133	GENE PRODUCT: hypothetical protein predicted by Glimmer/Critica COMMENT: No hits found.
TC131018	2.14073991775513	2.27550005912781	6.1758	NAME: cyp EC NUMBER: 1.14.-.- GENE PRODUCT: cytochrome P450 family protein GO NUMBERS: 4497 5506 6118 20037 DESCRIPTION: Taxane 10-beta-hydroxylase (EC 1.14.13.76) (5-alpha-taxadienol-10- beta-hydroxylase) (Cytochrome P450 725A1). Cytochrome P450 COMMENT: Blast2x vs SP: FUNCTION: Involved in the transformation of a taxadienyl acetate by hydroxylation at C10 to yield taxadien-5alpha-acetoxy-10beta…
TC131031	0.020796999335289	0.0496959984302521	3.3941	GENE PRODUCT: hypothetical protein predicted by Glimmer/Critica COMMENT: No hits found.
TC131033	8.99361991882324	5.69989013671875	4.3479	EC NUMBER: 3.4.21.- GENE PRODUCT: Subtilisin-like protease precursor DESCRIPTION: Subtilisin-like protease precursor (EC 3.4.21.-) (Cucumisin-like serine protease). Subtilisin-related serine protease COMMENT: Blast2x vs SP: FUNCTION: Serine protease. Has a substrate preference for the hydrophobic residues Phe and Ala and the basic residue Asp in the P1 position, and for Asp, Leu or Ala in the P1'…
TC131040	0.972733974456787	0.749477028846741	1.6970	EC NUMBER: 3.2.1.21 GENE PRODUCT: glycosyl hydrolase family 1 protein GO NUMBERS: 4553 5975 DESCRIPTION: Beta-glucosidase, chloroplast precursor (EC 3.2.1.21) (Gentiobiase) (Cellobiase) (Beta-D-glucoside glucohydrolase). Glycoside hydrolase, family 1 COMMENT: Blast2x vs SP: FUNCTION: Is implicated in many functions such as ABA metabolism, hydrolysis of conjugated gibberellins, conversion of stora…
TC131060	8.91236972808838	6.3719801902771	11.9469	GENE PRODUCT: hypothetical protein predicted by Glimmer/Critica GO NUMBERS: 16998 DESCRIPTION: Peptidoglycan-binding LysM COMMENT: Used Tools: InterPro
TC131088	-0.00910000037401915	0.601242005825043	3.0879	GENE PRODUCT: hypothetical protein predicted by Glimmer/Critica COMMENT: No hits found.
TC131188	0.427345007658005	0.339621007442474	3.0879	EC NUMBER: 3.1.4.4 GENE PRODUCT: phospholipase D gamma 1 / PLD gamma 1 (PLDGAMMA1) DESCRIPTION: [EC:3.1.4.4] Phospholipase D alpha 1 (EC 3.1.4.4) (PLD alpha 1) (Choline phosphatase 1) (Phosphatidylcholine-hydrolyzing phospholipase D 1). Phospholipase D COMMENT: Blast2x vs SP: FUNCTION: Hydrolyzes glycerol-phospholipids at the terminal phosphodiesteric bond. Plays an important role in various cell…
TC131193	7.6042799949646	6.96932983398438	4.3479	GENE PRODUCT: hypothetical protein predicted by Glimmer/Critica GO NUMBERS: 6952 DESCRIPTION: Gamma thionin COMMENT: Used Tools: InterPro
TC131202	0.166629999876022	-0.0372769981622696	3.0879	GENE PRODUCT: hypothetical protein predicted by Glimmer/Critica GO NUMBERS: 62 DESCRIPTION: Acyl-coA-binding protein, ACBP COMMENT: Used Tools: InterPro
TC131211	3.55378007888794	2.41005992889404	16.1016	GENE PRODUCT: Anther-specific proline-rich protein APG GO NUMBERS: 6629 16788 DESCRIPTION: Anther-specific proline-rich protein APG (Protein CEX) (Fragment). Lipolytic enzyme, G-D-S-L COMMENT: Blast2x vs SP: TISSUE SPECIFICITY: Found in anther, only in male fertile plants. DEVELOPMENTAL STAGE: Expressed in male gametogenesis, during microspore development. Higher expression is found during micros…
TC131213	6.7312798500061	-0.087067998945713	6.1758	GENE PRODUCT: hypothetical protein predicted by Glimmer/Critica COMMENT: No hits found.
TC131250	0.142040997743607	0.125524997711182	3.0879	NAME: xgs EC NUMBER: 6.3.1.2 GENE PRODUCT: hypothetical protein MGC75673 GO NUMBERS: 4356 6807 DESCRIPTION: [EC:6.3.1.2] Glutamine synthetase cytosolic isozyme 1-2 (EC 6.3.1.2) (GLN1;2) (Glutamate--ammonia ligase GLN1;2). Glutamine synthetase, catalytic region COMMENT: Blast2x vs SP: FUNCTION: Low-affinity glutamine synthetase. May contribute to the homeostatic control of glutamine synthesis in r…
TC131259	-0	-0	2.4541	GENE PRODUCT: hypothetical protein predicted by Glimmer/Critica COMMENT: No hits found.
TC131273	1.47541999816895	0.0236740000545979	6.1758	NAME: hipO EC NUMBER: 3.5.1.- GENE PRODUCT: similar to ACY1L2 protein GO NUMBERS: 16787 46983 DESCRIPTION: Peptidase M20, dimerisation COMMENT: Blast2x vs SP: SIMILARITY: Belongs to the peptidase M20A family. KEYWORDS: Polymorphism Used Tools: Blast2x vs KEGG, Blast2x vs SP, InterPro
TC131283	0.101709999144077	0.0272739995270967	1.6970	GENE PRODUCT: expressed protein DESCRIPTION: Protein of unknown function DUF231, plant COMMENT: Used Tools: Blast2x vs KEGG, InterPro
TC131308	-0.0117669999599457	-0.0851060003042221	3.0879	GENE PRODUCT: hypothetical protein predicted by Glimmer/Critica COMMENT: No hits found.
TC131309	0.12024699896574	0.504437029361725	2.8754	NAME: cysK EC NUMBER: 2.5.1.47 GENE PRODUCT: cysteine synthase GO NUMBERS: 3824 8152 30170 DESCRIPTION: [EC:2.5.1.47] Cysteine synthase A (EC 2.5.1.47) (O-acetylserine sulfhydrylase A) (O- acetylserine (Thiol)-lyase A) (CSase A). Pyridoxal phosphate-dependent enzyme, beta subunit COMMENT: Blast2x vs SP: CATALYTIC ACTIVITY: O(3)-acetyl-L-serine + H(2)S = L-cysteine + acetate. COFACTOR: Pyridoxal p…
TC131324	5.98916006088257	7.10192012786865	9.2637	GENE PRODUCT: hypothetical protein predicted by Glimmer/Critica COMMENT: No hits found.
TC131334	0.185197994112968	0.0114700002595782	4.9082	GENE PRODUCT: hypothetical protein predicted by Glimmer/Critica COMMENT: No hits found.
TC131344	7.91173982620239	1.12321996688843	3.0879	GENE PRODUCT: 60S ribosomal protein L28. GO NUMBERS: 3735 5622 5840 6412 DESCRIPTION: Ribosomal protein L28e COMMENT: Blast2x vs SP: SIMILARITY: Belongs to the ribosomal protein L28e family. KEYWORDS: Ribonucleoprotein; Ribosomal protein Used Tools: Blast2x vs KEGG, Blast2x vs SP, InterPro, Blast2x vs KOG
TC131381	0.165686994791031	-0.10606499761343	3.0879	GENE PRODUCT: hypothetical protein predicted by Glimmer/Critica COMMENT: No hits found.
TC131394	-0.438883006572723	-0.380724012851715	9.5210	GENE PRODUCT: protein kinase family protein / protein phosphatase 2C ( PP2C) family protein GO NUMBERS: 15071 DESCRIPTION: Protein phosphatase 2C COMMENT: Used Tools: Blast2x vs KEGG, InterPro, Blast2x vs KOG
TC131402	0.183270007371902	0.173950999975204	3.3941	GENE PRODUCT: hypothetical protein predicted by Glimmer/Critica COMMENT: No hits found.
TC131422	0.152826994657516	0.121142998337746	7.7198	GENE PRODUCT: hypothetical protein predicted by Glimmer/Critica COMMENT: No hits found.
TC131425	0.236488997936249	0.100041002035141	3.0879	NAME: sucD EC NUMBER: 6.2.1.5 GENE PRODUCT: Succinyl-CoA ligase GO NUMBERS: 3824 8152 DESCRIPTION: [EC:6.2.1.5] Succinyl-CoA ligase [ADP-forming] subunit alpha (EC 6.2.1.5) (Succinyl-CoA synthetase subunit alpha) (SCS-alpha). Succinyl-CoA ligase, alpha subunit COMMENT: Blast2x vs SP: CATALYTIC ACTIVITY: ATP + succinate + CoA = ADP + phosphate + succinyl-CoA. SUBUNIT: Heterotetramer of two alpha a…
TC131429	1.72254002094269	0.159795001149178	3.0879	GENE PRODUCT: hypothetical protein predicted by Glimmer/Critica COMMENT: No hits found.
TC131445	0.137135997414589	0.0447599999606609	3.0879	GENE PRODUCT: hypothetical protein predicted by Glimmer/Critica COMMENT: No hits found.
TC131484	-0.27869701385498	-0.489235997200012	3.0879	GENE PRODUCT: hypothetical protein predicted by Glimmer/Critica COMMENT: No hits found.
TC131486	0.283836007118225	4.6682300567627	133.1197	GENE PRODUCT: Uncharacterized protein ART2 DESCRIPTION: Uncharacterized protein ART2 (Antisense to ribosomal RNA transcript protein 2). COMMENT: Blast2x vs SP: MISCELLANEOUS: Encoded on the antisense strand of the nuclear 25S rDNA. KEYWORDS: Complete proteome Used Tools: Blast2x vs KEGG, Blast2x vs SP
TC131492	8.79374980926514	7.34459018707275	6.8836	GENE PRODUCT: hypothetical protein predicted by Glimmer/Critica COMMENT: No hits found.
TC131517	-0.735634028911591	-0.260244995355606	2.6117	GENE PRODUCT: expressed protein COMMENT: Used Tools: Blast2x vs KEGG
TC131603	0.58984100818634	0.6581130027771	3.3272	EC NUMBER: 3.2.1.26 GENE PRODUCT: beta-fructosidase, putative / beta-fructofuranosidase, putative DESCRIPTION: [EC:3.2.1.26] Beta-fructofuranosidase, cell wall isozyme precursor (EC 3.2.1.26) (Sucrose hydrolase) (Acid invertase). Glycosyl hydrolase family 32, C-terminal COMMENT: Blast2x vs SP: CATALYTIC ACTIVITY: Hydrolysis of terminal non-reducing beta-D- fructofuranoside residues in beta-D-fruc…
TC131622	-0.244610995054245	0.215131998062134	2.8241	GENE PRODUCT: expressed protein GO NUMBERS: 3824 8152 DESCRIPTION: Aminotransferase, class IV COMMENT: Used Tools: Blast2x vs KEGG, InterPro
TC131634	-0.0860200002789497	-0.332462996244431	1.6970	GENE PRODUCT: hypothetical protein predicted by Glimmer/Critica DESCRIPTION: DSS1/SEM1 COMMENT: Used Tools: InterPro
TC131678	8.19908046722412	1.39285004138947	4.6319	GENE PRODUCT: 60S ribosomal protein L17 (L23). GO NUMBERS: 3735 6412 15934 DESCRIPTION: Ribosomal protein L22/L17, eukaryotic/archaeal COMMENT: Blast2x vs SP: SIMILARITY: Belongs to the ribosomal protein L22P family. KEYWORDS: Ribonucleoprotein; Ribosomal protein Used Tools: Blast2x vs KEGG, Blast2x vs SP, InterPro, Blast2x vs KOG
TC131682	0.428438007831573	-0.197053000330925	12.6781	GENE PRODUCT: nodulin N21 family protein COMMENT: Used Tools: Blast2x vs KEGG
TC131690	-0.0432050004601479	-0.22181299328804	3.1303	GENE PRODUCT: hypothetical protein predicted by Glimmer/Critica COMMENT: No hits found.
TC131700	-0.0493699982762337	-0.0442419983446598	3.4331	GENE PRODUCT: expressed protein COMMENT: Used Tools: Blast2x vs KEGG
TC131718	0.201791003346443	-0.865405023097992	3.0879	GENE PRODUCT: hypothetical protein GO NUMBERS: 398 5681 DESCRIPTION: PROCN COMMENT: Used Tools: Blast2x vs KEGG, InterPro
TC131734	-0.122688002884388	-0.0745330005884171	3.0879	GENE PRODUCT: Putative kinase-like protein TMKL1 precursor. GO NUMBERS: 4672 5524 6468 DESCRIPTION: Protein kinase, core COMMENT: Blast2x vs SP: FUNCTION: Does not seem to have conserved a kinase activity. SUBCELLULAR LOCATION: Membrane; Single-pass type I membrane protein. DOMAIN: The protein kinase domain is predicted to be catalytically inactive. SIMILARITY: Contains 7 LRR (leucine-rich) repea…
TC131737	-0.280016988515854	-0.121693000197411	2.4541	GENE PRODUCT: F-box protein At2g32560. DESCRIPTION: Cyclin-like F-box COMMENT: Blast2x vs SP: SIMILARITY: Contains 1 F-box domain. SEQUENCE CAUTION: Sequence=AAC25938.1; Type=Erroneous gene model prediction; KEYWORDS: Used Tools: Blast2x vs KEGG, Blast2x vs SP, InterPro
TC131751	-0.121676996350288	-0.284112006425858	3.4844	GENE PRODUCT: hypothetical protein predicted by Glimmer/Critica COMMENT: No hits found.
TC131765	0.475596010684967	0.213072001934052	3.0879	GENE PRODUCT: hypothetical protein predicted by Glimmer/Critica GO NUMBERS: 6808 16564 DESCRIPTION: NmrA-like COMMENT: Used Tools: InterPro
TC131769	2.59754991531372	-0.146941006183624	3.0879	NAME: PTC1 EC NUMBER: 3.1.3.16 GENE PRODUCT: protein phosphatase 2C, putative / PP2C, putative GO NUMBERS: 15071 DESCRIPTION: [EC:3.1.3.16] Protein phosphatase 2C homolog 1 (EC 3.1.3.16) (PP2C-1). Protein phosphatase 2C COMMENT: Blast2x vs SP: FUNCTION: It has a serine and a weak tyrosine phosphatase activity with ratios of serine to tyrosine phosphatase activity as high as 200:1. It is essential…
TC131776	-0.0177960004657507	-0.18715900182724	3.0879	GENE PRODUCT: hypothetical protein predicted by Glimmer/Critica COMMENT: No hits found.
TC131799	2.16829991340637	-0.29236900806427	3.0879	GENE PRODUCT: hypothetical protein predicted by Glimmer/Critica COMMENT: No hits found.
TC131847	4.04807996749878	-0.0661270022392273	3.0879	EC NUMBER: 1.1.1.35 GENE PRODUCT: 3-hydroxyacyl-CoA dehydrogenase FadB2x GO NUMBERS: 8152 16491 DESCRIPTION: [EC:1.1.1.35] 3-hydroxyacyl-CoA dehydrogenase type-2 (EC 1.1.1.35) (3-hydroxyacyl- CoA dehydrogenase type II) (Type II HADH) (3-hydroxy-2-methylbutyryl- CoA dehydrogenase) (EC 1.1.1.178). Short-chain dehydrogenase/reductase SDR COMMENT: Blast2x vs SP: CATALYTIC ACTIVITY: (S)-3-hydroxyacyl-…
TC131851	7.08785009384155	0.594492018222809	9.2637	NAME: Ppif EC NUMBER: 5.2.1.8 GENE PRODUCT: peptidylprolyl isomerase F (cyclophilin F) GO NUMBERS: 3755 6457 DESCRIPTION: [EC:5.2.1.8] Peptidyl-prolyl cis-trans isomerase, mitochondrial precursor (EC 5.2.1.8) (PPIase) (Rotamase) (Cyclophilin F). Peptidyl-prolyl cis-trans isomerase, cyclophilin-type COMMENT: Blast2x vs SP: FUNCTION: PPIases accelerate the folding of proteins. It catalyzes the cis-…
TC131889	6.73935985565186	5.87590980529785	3.3272	EC NUMBER: 1.14.-.- GENE PRODUCT: cytochrome P450 family protein GO NUMBERS: 4497 5506 6118 20037 DESCRIPTION: [EC:1.14.-.-] Cytochrome P450 84A1 (EC 1.14.-.-) (Ferulate-5-hydroxylase) (F5H). Cytochrome P450 COMMENT: Blast2x vs SP: PATHWAY: Phenylpropanoid biosynthesis. SIMILARITY: Belongs to the cytochrome P450 family. KEYWORDS: Heme; Iron; Membrane; Metal-binding; Monooxygenase; Oxidoreductase;…
TC131921	5.42489004135132	0.385008990764618	3.0879	EC NUMBER: 1.3.99.3 GENE PRODUCT: acyl-CoA dehydrogenase, C-terminal:acyl-CoA dehydrogenase, central region:acyl-CoA dehydrogenase, N-terminal GO NUMBERS: 6118 16627 DESCRIPTION: [EC:1.3.99.3] Acyl-CoA oxidase/dehydrogenase, type 1 COMMENT: Used Tools: Blast2x vs KEGG, InterPro
TC131927	-0.0643080025911331	0.0990530028939247	2.4541	GENE PRODUCT: expressed protein DESCRIPTION: Protein of unknown function DUF617, plant COMMENT: Used Tools: Blast2x vs KEGG, InterPro
TC131969	3.06434988975525	0.170861005783081	3.0879	GENE PRODUCT: hypothetical protein predicted by Glimmer/Critica COMMENT: No hits found.
TC132081	7.80604982376099	7.13514995574951	9.2314	GENE PRODUCT: Organ-specific protein S2. COMMENT: Blast2x vs SP: TISSUE SPECIFICITY: Expressed in stems. SIMILARITY: To organ specific protein P4. KEYWORDS: Repeat Used Tools: Blast2x vs SP
TC132105	-0.570378005504608	-0.281500995159149	2.7648	GENE PRODUCT: hypothetical protein predicted by Glimmer/Critica COMMENT: No hits found.
TC132138	-0.126175999641418	0.0155830001458526	4.6319	GENE PRODUCT: hypothetical protein predicted by Glimmer/Critica COMMENT: No hits found.
TC132158	0.17383199930191	5.93111991882324	7.3622	GENE PRODUCT: hypothetical protein predicted by Glimmer/Critica COMMENT: No hits found.
TC132174	0.353363007307053	0.26468101143837	3.0879	GENE PRODUCT: hypothetical protein predicted by Glimmer/Critica COMMENT: No hits found.
TC132180	0.0237109996378422	0.014465999789536	3.0879	EC NUMBER: 2.7.11.23 GENE PRODUCT: Cyclin-dependent kinase C-1 DESCRIPTION: Cyclin-dependent kinase C-1 (EC 2.7.11.22) (EC 2.7.11.23) (CDKC;1). Protein kinase-like COMMENT: Blast2x vs SP: CATALYTIC ACTIVITY: ATP + a protein = ADP + a phosphoprotein. CATALYTIC ACTIVITY: ATP + [DNA-directed RNA polymerase] = ADP + [DNA-directed RNA polymerase] phosphate. SUBUNIT: Interacts with CYCT1-3. TISSUE SPEC…
TC132189	-0.810491025447845	-0.646420001983643	6.3390	EC NUMBER: 2.7.1.- GENE PRODUCT: Serine/threonine-protein kinase spk-1 GO NUMBERS: 4672 5524 6468 DESCRIPTION: [EC:2.7.1.-] Serine/threonine-protein kinase spk-1 (EC 2.7.11.1). Protein kinase, core COMMENT: Blast2x vs SP: FUNCTION: Required for embryogenesis and germline development in both adult hermaphrodites and males. SR-protein kinase (SRPK) that binds directly to and phosphorylates RS domai…
TC132191	-0.090378999710083	0.100489996373653	4.6957	GENE PRODUCT: 60S ribosomal protein L35. GO NUMBERS: 3735 5622 5840 6412 DESCRIPTION: Ribosomal protein L29 COMMENT: Blast2x vs SP: SIMILARITY: Belongs to the ribosomal protein L29P family. KEYWORDS: Ribonucleoprotein; Ribosomal protein Used Tools: Blast2x vs KEGG, Blast2x vs SP, InterPro, Blast2x vs KOG
TC132207	6.84457015991211	0.760065019130707	4.3479	GENE PRODUCT: hypothetical protein predicted by Glimmer/Critica GO NUMBERS: 6952 DESCRIPTION: Gamma thionin COMMENT: Used Tools: InterPro
TC132209	-0.179366007447243	-0.140772998332977	3.0879	GENE PRODUCT: initiator tRNA phosphoribosyl transferase family protein GO NUMBERS: 16763 DESCRIPTION: Initiator tRNA phosphoribosyl transferase COMMENT: Used Tools: Blast2x vs KEGG, InterPro
TC132225	-0.634553015232086	-0.86260998249054	3.1695	GENE PRODUCT: hypothetical protein predicted by Glimmer/Critica COMMENT: No hits found.
TC132229	0.240707993507385	-0.0183739997446537	3.3941	GENE PRODUCT: 60S ribosomal protein L9 DESCRIPTION: 60S ribosomal protein L9 (Gibberellin-regulated protein GA). COMMENT: Blast2x vs SP: SIMILARITY: Belongs to the ribosomal protein L6P family. KEYWORDS: Ribonucleoprotein; Ribosomal protein Used Tools: Blast2x vs KEGG, Blast2x vs SP
TC132240	0.765021979808807	0.0878940001130104	6.1758	GENE PRODUCT: hypothetical protein predicted by Glimmer/Critica COMMENT: No hits found.
TC132245	9.55953979492188	0.705334007740021	31.3864	GENE PRODUCT: Alpha-amylase/subtilisin inhibitor precursor DESCRIPTION: Alpha-amylase/subtilisin inhibitor precursor (RASI). Kunitz inhibitor ST1-like COMMENT: Blast2x vs SP: FUNCTION: This protein inhibits independently subtilisin and T.castaneum alpha-amylase but not barley alpha-amylase. SIMILARITY: Belongs to the protease inhibitor I3 (leguminous Kunitz-type inhibitor) family. KEYWORDS: Alpha…
TC132277	-0.0710960030555725	0.127277001738548	6.1758	GENE PRODUCT: far-red impaired responsive family protein / FAR1 family protein DESCRIPTION: FAR1 COMMENT: Used Tools: Blast2x vs KEGG, InterPro
TC132286	-0.31971201300621	-0.104997001588345	6.3390	GENE PRODUCT: hypothetical protein predicted by Glimmer/Critica COMMENT: No hits found.
TC132310	0.0860129967331886	-0.00607499992474914	6.1758	GENE PRODUCT: hypothetical protein predicted by Glimmer/Critica COMMENT: No hits found.
TC132314	0.406901001930237	0.930249989032745	3.0879	GENE PRODUCT: hypothetical protein predicted by Glimmer/Critica COMMENT: No hits found.
TC132317	0.104313001036644	0.128911003470421	3.0879	GENE PRODUCT: hypothetical protein predicted by Glimmer/Critica COMMENT: No hits found.
TC132328	5.1009202003479	0.0826620012521744	6.1758	NAME: TTR2 GENE PRODUCT: Glutaredoxin-2. DESCRIPTION: Thioredoxin-like fold COMMENT: Blast2x vs SP: FUNCTION: The disulfide bond functions as an electron carrier in the glutathione-dependent synthesis of deoxyribonucleotides by the enzyme ribonucleotide reductase. In addition, it is also involved in reducing some disulfides in a coupled system with glutathione reductase. Thioltransferase catalyze…
TC132339	7.96802997589111	7.06088018417358	3.3272	GENE PRODUCT: subtilase family protein DESCRIPTION: Subtilisin-related serine protease COMMENT: Used Tools: Blast2x vs KEGG, InterPro
TC132361	0.397433996200562	0.681433022022247	1.6970	EC NUMBER: 3.2.1.21 GENE PRODUCT: glycosyl hydrolase family 3 GO NUMBERS: 4553 5975 DESCRIPTION: [EC:3.2.1.21] Putative beta-D-xylosidase (EC 3.2.1.-) (PpAz152) (Fragment). Glycoside hydrolase, family 3, N-terminal COMMENT: Blast2x vs SP: FUNCTION: May be involved in cell wall metabolism, related to senescence. TISSUE SPECIFICITY: Equally expressed in the abscission zone and surrounding tissues o…
TC132382	-1.10250997543335	-0.549826979637146	6.3390	GENE PRODUCT: hypothetical protein predicted by Glimmer/Critica COMMENT: No hits found.
TC132391	5.40302991867065	5.15984010696411	3.0879	GENE PRODUCT: hypothetical protein predicted by Glimmer/Critica COMMENT: No hits found.
TC132400	4.71823978424072	0.49268901348114	3.0879	GENE PRODUCT: 60S ribosomal protein L29 (YL43). GO NUMBERS: 3735 5622 5840 6412 DESCRIPTION: Ribosomal protein L29e COMMENT: Blast2x vs SP: SUBUNIT: Component of the large ribosomal subunit. Mature ribosomes consist of a small (40S) and a large (60S) subunit. The 40S subunit contains 32 different proteins (encoded by 56 genes) and 1 molecule of RNA (18S). The 60S subunit contains 46 different pro…
TC132437	8.18875026702881	1.08534002304077	3.0879	NAME: metE EC NUMBER: 2.1.1.14 GENE PRODUCT: 5-methyltetrahydropteroyltriglutamate--homocysteine S-methyltransferase GO NUMBERS: 3871 9086 DESCRIPTION: [EC:2.1.1.14] 5-methyltetrahydropteroyltriglutamate--homocysteine methyltransferase (EC 2.1.1.14) (Methionine synthase, vitamin-B12 independent isozyme) (Cobalamin-independent methionine synthase). Methionine synthase, vitamin-B12 independent COMM…
TC132447	8.38994979858398	0.434208989143372	6.1758	GENE PRODUCT: 60S ribosomal protein L9. GO NUMBERS: 3735 5622 5840 6412 DESCRIPTION: Ribosomal protein L6 COMMENT: Blast2x vs SP: SIMILARITY: Belongs to the ribosomal protein L6P family. KEYWORDS: Ribonucleoprotein; Ribosomal protein Used Tools: Blast2x vs KEGG, Blast2x vs SP, InterPro, Blast2x vs KOG
TC132471	4.48218011856079	0.726336002349854	4.6319	NAME: rpa4 GENE PRODUCT: 60S acidic ribosomal protein P2. GO NUMBERS: 3735 5622 5840 6414 DESCRIPTION: Ribosomal protein 60S COMMENT: Blast2x vs SP: FUNCTION: Plays an important role in the elongation step of protein synthesis (By similarity). SUBUNIT: P1 and P2 exist as dimers at the large ribosomal subunit. PTM: Phosphorylated (By similarity). SIMILARITY: Belongs to the ribosomal protein L12P f…
TC132492	-0.549578011035919	0.0372189991176128	3.6325	GENE PRODUCT: hypothetical protein predicted by Glimmer/Critica COMMENT: No hits found.
TC132544	1.01540994644165	0.984166026115417	4.3479	GENE PRODUCT: hypothetical protein predicted by Glimmer/Critica COMMENT: No hits found.
TC132571	0.700655996799469	0.657922029495239	2.7648	GENE PRODUCT: DNA replication complex GINS protein PSF1. DESCRIPTION: GINS complex, Psf1 component COMMENT: Blast2x vs SP: FUNCTION: The GINS complex plays an essential role in the initiation of DNA replication (By similarity). SUBUNIT: Component of the GINS complex which is a heterotetramer of SLD5, PSF1, PSF2 and PSF3 (By similarity). SUBCELLULAR LOCATION: Nucleus (By similarity). SIMILARITY: B…
TC132629	9.31441020965576	0.336347997188568	6.3390	EC NUMBER: 1.14.-.- GENE PRODUCT: Cytochrome P450 98A1 (EC 1.14.-.-). GO NUMBERS: 4497 5506 6118 20037 DESCRIPTION: [EC:1.14.-.-] Cytochrome P450 COMMENT: Blast2x vs SP: SIMILARITY: Belongs to the cytochrome P450 family. KEYWORDS: Heme; Iron; Membrane; Metal-binding; Monooxygenase; Oxidoreductase; Transmembrane Used Tools: Blast2x vs KEGG, Blast2x vs SP, InterPro
TC132665	8.92354011535645	6.87591981887817	5.9697	EC NUMBER: 2.4.1.- GENE PRODUCT: Flavonol-3-O-glycoside-7-O-glucosyltransferase 1 GO NUMBERS: 8152 16758 DESCRIPTION: Flavonol-3-O-glycoside-7-O-glucosyltransferase 1 (EC 2.4.1.-) (UDP- glycosyltransferase 73C6). UDP-glucuronosyl/UDP-glucosyltransferase COMMENT: Blast2x vs SP: FUNCTION: Acts as a UDP-glucose:flavonol-3-O-glycoside-7-O- glucosyltransferase. 6- and 7-hydroxyflavone, but not 3- or 5…
TC132674	-0.182194992899895	-0.318789005279541	3.3941	GENE PRODUCT: hypothetical protein predicted by Glimmer/Critica COMMENT: No hits found.
TC132678	-0.120784997940063	-0.0100600002333522	2.4541	GENE PRODUCT: contains EST AU032335(R3907) unknown protein DESCRIPTION: Cytochrome b561 / ferric reductase transmembrane COMMENT: Used Tools: Blast2x vs KEGG, InterPro, Blast2x vs KOG
TC132698	-0.523559987545013	-0.363216012716293	2.8822	NAME: glgA EC NUMBER: 2.4.1.21 GENE PRODUCT: glycogen synthase DESCRIPTION: [EC:2.4.1.21] Granule-bound starch synthase 1, chloroplast precursor (EC 2.4.1.242) (Granule-bound starch synthase I) (GBSS-I). Starch synthase catalytic region COMMENT: Blast2x vs SP: FUNCTION: May be responsible for the synthesis of amylose. CATALYTIC ACTIVITY: NDP-glucose + (1,4-alpha-D-glucosyl)(n) = NDP + (1,4-alpha-…
TC132711	9.33572006225586	8.36590003967285	63.2553	GENE PRODUCT: hypothetical protein predicted by Glimmer/Critica COMMENT: No hits found.
TC132737	-0.318210989236832	-0.530921995639801	3.0879	GENE PRODUCT: hypothetical protein predicted by Glimmer/Critica COMMENT: No hits found.
TC132766	-0.310658007860184	9.75214004516602	17.1648	GENE PRODUCT: hypothetical protein predicted by Glimmer/Critica COMMENT: No hits found.
TC132782	2.30475997924805	0.139816999435425	3.0879	GENE PRODUCT: hypothetical protein predicted by Glimmer/Critica GO NUMBERS: 3954 5739 6118 8137 DESCRIPTION: NADH-ubiquinone oxidoreductase B12 subunit COMMENT: Used Tools: InterPro
TC132786	0.2603600025177	0.0359780006110668	3.0879	GENE PRODUCT: hypothetical protein predicted by Glimmer/Critica DESCRIPTION: Translation machinery associated TMA7 COMMENT: Used Tools: InterPro
TC132811	0.0821250006556511	-0.959578990936279	1.8547	GENE PRODUCT: hypothetical protein predicted by Glimmer/Critica COMMENT: No hits found.
TC132843	0.00419300002977252	0.533088982105255	3.7499	GENE PRODUCT: hypothetical protein predicted by Glimmer/Critica COMMENT: No hits found.
TC132849	0.0679420009255409	5.40047979354858	6.3390	GENE PRODUCT: hypothetical protein predicted by Glimmer/Critica DESCRIPTION: Di-copper centre-containing COMMENT: Used Tools: InterPro
TC132869	2.3948700428009	0.0452260002493858	3.0879	GENE PRODUCT: hypothetical protein predicted by Glimmer/Critica GO NUMBERS: 3700 6355 DESCRIPTION: Helix-turn-helix, Fis-type COMMENT: Used Tools: InterPro
TC132886	-0.0054109999909997	0.099992997944355	3.0879	GENE PRODUCT: hypothetical protein predicted by Glimmer/Critica COMMENT: No hits found.
TC132926	6.57658004760742	0.506087005138397	6.1758	GENE PRODUCT: 60S ribosomal protein L38-1. GO NUMBERS: 3735 5622 5840 6412 DESCRIPTION: Ribosomal protein L38e COMMENT: Blast2x vs SP: MISCELLANEOUS: There are two genes for L38 in S.pombe. SIMILARITY: Belongs to the ribosomal protein L38e family. KEYWORDS: Complete proteome; Ribonucleoprotein; Ribosomal protein Used Tools: Blast2x vs KEGG, Blast2x vs SP, InterPro
TC132930	5.82582998275757	0.332073986530304	3.0879	GENE PRODUCT: NSFL1 cofactor p47 (p97 cofactor p47). DESCRIPTION: UBX COMMENT: Blast2x vs SP: FUNCTION: Reduces the ATPase activity of VCP. Necessary for the fragmentation of Golgi stacks during mitosis and for VCP-mediated reassembly of Golgi stacks after mitosis. May play a role in VCP- mediated formation of transitional endoplasmic reticulum (tER) (By similarity). SUBUNIT: Part of a ternary co…
TC132933	5.47037982940674	0.261227011680603	3.0879	GENE PRODUCT: hypothetical protein predicted by Glimmer/Critica COMMENT: No hits found.
TC132943	-0.00990999955683947	0.00654800003394485	4.6582	GENE PRODUCT: Transcriptional corepressor LEUNIG. COMMENT: Blast2x vs SP: FUNCTION: Acts as transcriptional corepressor of the C class floral homeotic gene AGAMOUS during the early stages of floral meristem development. Is part of the A class cadastral complex that define the boundaries between the A and C class homeotic genes expression and function. Interacts together with APETALA2 and SEUSS to…
TC132986	4.40354013442993	0.298866003751755	3.0879	GENE PRODUCT: SWR1-complex protein 4. DESCRIPTION: Homeodomain-like COMMENT: Blast2x vs SP: FUNCTION: Component of the SWR1 complex which mediates the ATP- dependent exchange of histone H2A for the H2A variant HZT1 leading to transcriptional regulation of selected genes by chromatin remodeling. Component of the NuA4 histone acetyltransferase complex which is involved in transcriptional activation…
TC132991	0.559548020362854	0.0074880002066493	3.0879	GENE PRODUCT: hypothetical protein predicted by Glimmer/Critica COMMENT: No hits found.
TC133006	0.222839996218681	-0.193653002381325	1.6970	NAME: erkA EC NUMBER: 2.7.1.37 GENE PRODUCT: mitogen-activated protein kinase, putative / MAPK, putative (MPK2) DESCRIPTION: [EC:2.7.1.37] Mitogen-activated protein kinase 4 (EC 2.7.11.24) (MAP kinase 4) (OsMAP2) (Multiple stress-responsive MAP kinase 3) (OsMSRMK3). Protein kinase-like COMMENT: Blast2x vs SP: CATALYTIC ACTIVITY: ATP + a protein = ADP + a phosphoprotein. ENZYME REGULATION: Activat…
TC133041	6.74808979034424	1.47044003009796	3.0879	GENE PRODUCT: 60S ribosomal protein L35. GO NUMBERS: 3735 5622 5840 6412 DESCRIPTION: Ribosomal protein L29 COMMENT: Blast2x vs SP: SIMILARITY: Belongs to the ribosomal protein L29P family. KEYWORDS: Ribonucleoprotein; Ribosomal protein Used Tools: Blast2x vs KEGG, Blast2x vs SP, InterPro, Blast2x vs KOG
TC133050	-0.608843982219696	-1.53084003925323	1.8034	GENE PRODUCT: Tonoplast dicarboxylate transporter DESCRIPTION: Tonoplast dicarboxylate transporter (AttDT) (Vacuolar malate transporter) (Sodium-dicarboxylate cotransporter-like) (AtSDAT). COMMENT: Blast2x vs SP: FUNCTION: Putative carrier protein indirectly involved in the uptake of malate and fumarate to the vacuole, probably by regulating the energization across the tonoplast. Uptake of malate…
TC133085	0.136714994907379	0.187285006046295	4.6319	GENE PRODUCT: hypothetical protein predicted by Glimmer/Critica COMMENT: No hits found.
TC133117	-0.388078987598419	-0.0655599981546402	3.0879	GENE PRODUCT: hypothetical protein predicted by Glimmer/Critica COMMENT: No hits found.
TC133119	0.265511989593506	0.0470400005578995	3.0879	GENE PRODUCT: hypothetical protein predicted by Glimmer/Critica COMMENT: No hits found.
TC133122	9.00481033325195	0.826506972312927	3.0879	GENE PRODUCT: 60S ribosomal protein L10 GO NUMBERS: 3735 5622 5840 6412 DESCRIPTION: 60S ribosomal protein L10 (L9) (Ubiquinol-cytochrome C reductase complex subunit VI-requiring protein). Ribosomal protein L10e COMMENT: Blast2x vs SP: SUBUNIT: Component of the large ribosomal subunit. Mature ribosomes consist of a small (40S) and a large (60S) subunit. The 40S subunit contains 32 different prote…
TC133129	1.46352994441986	0.227052003145218	3.0879	GENE PRODUCT: hypothetical protein predicted by Glimmer/Critica COMMENT: No hits found.
TC133133	-0.0276120007038116	-0.351199001073837	5.5701	NAME: Dad1 GENE PRODUCT: Defender against cell death 1 (DAD-1) (Peadad). DESCRIPTION: Defender against death DAD protein COMMENT: Blast2x vs SP: FUNCTION: Possesses cell death-inhibiting activity (By similarity). SUBCELLULAR LOCATION: Membrane; Multi-pass membrane protein (Potential). SIMILARITY: Belongs to the DAD/OST2 family. KEYWORDS: Apoptosis; Membrane; Transmembrane Used Tools: Blast2x vs K…
TC133144	7.09320020675659	6.02313995361328	3.1695	GENE PRODUCT: Nodulin-26 (N-26). GO NUMBERS: 5215 6810 16020 DESCRIPTION: Major intrinsic protein COMMENT: Blast2x vs SP: FUNCTION: Aquaporins facilitate the transport of water and small neutral solutes across cell membranes. This aquaporin may function in transporting small molecules across the peribacteroid membranes. SUBCELLULAR LOCATION: Symbiosome, peribacteroid membrane; Multi- pass membran…
TC133161	-0.0840110033750534	0.100185997784138	3.3941	GENE PRODUCT: hypothetical protein predicted by Glimmer/Critica COMMENT: No hits found.
TC133162	7.2550802230835	0.715076982975006	3.0879	NAME: arf1 GENE PRODUCT: ADP-ribosylation factor 1. GO NUMBERS: 5525 5622 7264 DESCRIPTION: ADP-ribosylation factor COMMENT: Blast2x vs SP: FUNCTION: GTP-binding protein that functions as an allosteric activator of the cholera toxin catalytic subunit, an ADP- ribosyltransferase. Involved in protein trafficking; may modulate vesicle budding and uncoating within the Golgi apparatus. SIMILARITY: Bel…
TC133182	6.90339994430542	6.19734001159668	3.3272	GENE PRODUCT: Peptide transporter PTR2 GO NUMBERS: 5215 6857 16020 DESCRIPTION: Peptide transporter PTR2 (Histidine-transporting protein). TGF-beta receptor, type I/II extracellular region COMMENT: Blast2x vs SP: FUNCTION: Peptide transport. High affinity, low capacity transporter. Can also transport histidine. SUBCELLULAR LOCATION: Membrane; Multi-pass membrane protein. SIMILARITY: Belongs to th…
TC133212	7.01039981842041	0.790431976318359	4.6319	GENE PRODUCT: 40S ribosomal protein S10-B. DESCRIPTION: Plectin/S10, N-terminal COMMENT: Blast2x vs SP: MISCELLANEOUS: There are two genes for S10 in S.pombe. SIMILARITY: Belongs to the ribosomal protein S10e family. KEYWORDS: Complete proteome; Ribonucleoprotein; Ribosomal protein Used Tools: Blast2x vs KEGG, Blast2x vs SP, InterPro, Blast2x vs KOG
TC133215	-0.05867899954319	-0.10097000002861	3.0879	GENE PRODUCT: SPX (SYG1/Pho81/XPR1) domain-containing protein COMMENT: Used Tools: Blast2x vs KEGG, Blast2x vs KOG
TC133224	-0.031640999019146	0.300909012556076	3.0879	GENE PRODUCT: hypothetical protein predicted by Glimmer/Critica COMMENT: No hits found.
TC133229	6.33626985549927	4.17204999923706	3.1695	EC NUMBER: 3.2.1.21 GENE PRODUCT: glycosyl hydrolase family 1 protein GO NUMBERS: 3824 5975 43169 DESCRIPTION: [EC:3.2.1.21] Glycoside hydrolase, catalytic core COMMENT: Blast2x vs SP: SUBCELLULAR LOCATION: Endoplasmic reticulum. INDUCTION: Transcription suppressed by NaCl. SIMILARITY: Belongs to the glycosyl hydrolase 1 family. KEYWORDS: Endoplasmic reticulum; Glycoprotein; Glycosidase; Hydrolas…
TC133265	6.41361999511719	0.140417993068695	9.5085	GENE PRODUCT: hypothetical protein predicted by Glimmer/Critica COMMENT: No hits found.
TC133273	6.89094018936157	6.09833002090454	6.3390	EC NUMBER: 3.4.16.6 GENE PRODUCT: serine carboxypeptidase S10 family protein GO NUMBERS: 4185 6508 DESCRIPTION: [EC:3.4.16.6] Serine carboxypeptidase-like 40 precursor (EC 3.4.16.-). Peptidase S10, serine carboxypeptidase COMMENT: Blast2x vs SP: FUNCTION: Probable carboxypeptidase (By similarity). SUBCELLULAR LOCATION: Secreted (Potential). TISSUE SPECIFICITY: Expressed in roots, leaves, flowers …
TC133329	1.7966400384903	1.01121997833252	3.0879	EC NUMBER: 3.2.2.9 GENE PRODUCT: phosphorylase family protein GO NUMBERS: 3824 9116 DESCRIPTION: Nucleoside phosphorylase COMMENT: Blast2x vs SP: FUNCTION: May play a role in nitrogen storage. SUBUNIT: Monomer. TISSUE SPECIFICITY: Bark tissue. INDUCTION: By photoperiod. Short days stimulate accumulation, while long days inhibit. SIMILARITY: To wound-inducible poplar endochitinases. KEYWORDS: Dire…
TC133333	0.105434000492096	-0.284260988235474	3.0879	GENE PRODUCT: hypothetical protein predicted by Glimmer/Critica COMMENT: No hits found.
TC133351	9.11524963378906	8.23309993743896	3.0879	GENE PRODUCT: hypothetical protein predicted by Glimmer/Critica GO NUMBERS: 5507 6118 9055 DESCRIPTION: Plastocyanin-like COMMENT: Used Tools: InterPro
TC133358	0.84383898973465	-0.37024798989296	9.2637	GENE PRODUCT: hypothetical protein predicted by Glimmer/Critica COMMENT: No hits found.
TC133384	0.128756001591682	0.14903299510479	3.4844	NAME: ENO1 EC NUMBER: 4.2.1.11 GENE PRODUCT: zgc:73056 GO NUMBERS: 15 4634 6096 DESCRIPTION: [EC:4.2.1.11] Enolase (EC 4.2.1.11) (2-phosphoglycerate dehydratase) (2-phospho-D- glycerate hydro-lyase) (Fragment). Enolase COMMENT: Blast2x vs SP: CATALYTIC ACTIVITY: 2-phospho-D-glycerate = phosphoenolpyruvate + H(2)O. COFACTOR: Magnesium. Required for catalysis and for stabilizing the dimer (By simil…
TC133398	1.1950900554657	0.232730001211166	3.0879	GENE PRODUCT: hypothetical protein predicted by Glimmer/Critica COMMENT: No hits found.
TC133401	7.20753002166748	-0.0630149990320206	3.0879	NAME: ASN1 EC NUMBER: 6.3.5.4 GENE PRODUCT: Asparagine synthetase DESCRIPTION: [EC:6.3.5.4] Asparagine synthetase [glutamine-hydrolyzing] 2 (EC 6.3.5.4) (Glutamine-dependent asparagine synthetase 2). COMMENT: Blast2x vs SP: CATALYTIC ACTIVITY: ATP + L-aspartate + L-glutamine + H(2)O = AMP + diphosphate + L-asparagine + L-glutamate. PATHWAY: Amino-acid biosynthesis; L-asparagine biosynthesis; L- a…
TC133425	8.20551013946533	6.19806003570557	5.9734	NAME: LIPF EC NUMBER: 3.1.1.3 GENE PRODUCT: lipase, gastric DESCRIPTION: [EC:3.1.1.3] COMMENT: Blast2x vs SP: FUNCTION: Triacylglycerol (TAG) lipase. May be involved for TAG storage breakdown during seed germination (By similarity). CATALYTIC ACTIVITY: Triacylglycerol + H(2)O = diacylglycerol + a carboxylate. SUBCELLULAR LOCATION: Secreted (Probable). SIMILARITY: Belongs to the AB hydrolase super…
TC133433	-0.73029500246048	-1.46659994125366	3.0879	GENE PRODUCT: matrixin family protein GO NUMBERS: 4222 5578 6508 DESCRIPTION: Peptidase M10A and M12B, matrixin and adamalysin COMMENT: Used Tools: Blast2x vs KEGG, InterPro
TC133436	0.05901899933815	-0.0592189989984035	6.1758	GENE PRODUCT: hypothetical protein predicted by Glimmer/Critica GO NUMBERS: 4857 8073 DESCRIPTION: Ornithine decarboxylase antizyme COMMENT: Used Tools: InterPro
TC133438	-0.719202995300293	-0.690239012241364	3.0879	GENE PRODUCT: hypothetical protein predicted by Glimmer/Critica COMMENT: No hits found.
TC133466	2.88862991333008	2.32395005226135	14.6882	EC NUMBER: 5.1.1.11 GENE PRODUCT: probable acyl-CoA synthase GO NUMBERS: 3824 8152 DESCRIPTION: Putative fatty-acid--CoA ligase fadD26 (EC 6.2.1.-) (Acyl-CoA synthetase). AMP-dependent synthetase and ligase COMMENT: Blast2x vs SP: SIMILARITY: Belongs to the ATP-dependent AMP-binding enzyme family. KEYWORDS: Complete proteome; Fatty acid metabolism; Ligase; Lipid metabolism Used Tools: Blast2x vs …
TC133563	9.39739036560059	5.45682001113892	3.0879	GENE PRODUCT: hypothetical protein predicted by Glimmer/Critica DESCRIPTION: Kunitz inhibitor ST1-like COMMENT: Used Tools: InterPro
TC133567	0.356274992227554	0.216481000185013	3.0879	GENE PRODUCT: hypothetical protein predicted by Glimmer/Critica COMMENT: No hits found.
TC133575	5.60678005218506	4.37236022949219	3.0879	EC NUMBER: 2.7.11.- GENE PRODUCT: Wall-associated receptor kinase-like 8 precursor DESCRIPTION: Wall-associated receptor kinase-like 8 precursor (EC 2.7.11.-). Protein kinase-like COMMENT: Blast2x vs SP: FUNCTION: Serine/threonine-protein kinase that may function as a signaling receptor of extracellular matrix component. CATALYTIC ACTIVITY: ATP + a protein = ADP + a phosphoprotein. SUBCELLULAR LO…
TC133588	0.520021975040436	-0.0864389985799789	3.0879	GENE PRODUCT: Brix domain-containing protein 1 homolog. COMMENT: Blast2x vs SP: SUBCELLULAR LOCATION: Nucleus, nucleolus. SIMILARITY: Contains 1 Brix domain. SEQUENCE CAUTION: Sequence=BAA87188.1; Type=Frameshift; Positions=128; KEYWORDS: Complete proteome; Nucleus Used Tools: Blast2x vs SP
TC133589	0.113980002701283	-0.0364699997007847	4.9082	GENE PRODUCT: Vesicular-fusion protein SEC18 homolog. GO NUMBERS: 5488 DESCRIPTION: Aspartate decarboxylase-like fold COMMENT: Blast2x vs SP: FUNCTION: Required for vesicle-mediated transport. Catalyzes the fusion of transport vesicles within the Golgi cisternae. Is also required for transport from the endoplasmic reticulum to the Golgi stack. Seem to function as a fusion protein required for the…
TC133596	-0.104482002556324	-0.237232998013496	3.3941	EC NUMBER: 2.5.1.6 GENE PRODUCT: S-adenosylmethionine synthetase 2 DESCRIPTION: [EC:2.5.1.6] S-adenosylmethionine synthetase 2 (EC 2.5.1.6) (Methionine adenosyltransferase 2) (AdoMet synthetase 2). COMMENT: Blast2x vs SP: FUNCTION: Catalyzes the formation of S-adenosylmethionine from methionine and ATP. CATALYTIC ACTIVITY: ATP + L-methionine + H(2)O = phosphate + diphosphate + S-adenosyl-L-methio…
TC133611	-0.517444014549255	-0.440658986568451	3.0879	GENE PRODUCT: hypothetical protein predicted by Glimmer/Critica DESCRIPTION: RNA-directed DNA polymerase (reverse transcriptase), related COMMENT: Used Tools: InterPro
TC133632	0.234354004263878	0.00240399991162121	3.0879	GENE PRODUCT: Vacuolar fusion protein MON1 homolog A. DESCRIPTION: Protein of unknown function DUF254, SAND COMMENT: Blast2x vs SP: SIMILARITY: Belongs to the MON1/SAND family. KEYWORDS: Phosphorylation Used Tools: Blast2x vs KEGG, Blast2x vs SP, InterPro, Blast2x vs KOG
TC133665	-0	-0	3.0879	GENE PRODUCT: hypothetical protein predicted by Glimmer/Critica COMMENT: No hits found.
TC133673	-0.601059973239899	-0.600480020046234	3.0879	GENE PRODUCT: hypothetical protein predicted by Glimmer/Critica COMMENT: No hits found.
TC133696	9.5042896270752	8.2852201461792	21.1521	GENE PRODUCT: Mavicyanin. DESCRIPTION: Cupredoxin COMMENT: Blast2x vs SP: COFACTOR: Copper. BIOPHYSICOCHEMICAL PROPERTIES: Redox potential: E(0) is +285 mV; SIMILARITY: Contains 1 plastocyanin-like domain. KEYWORDS: 3D-structure; Copper; Direct protein sequencing; Electron transport; Glycoprotein; Metal-binding; Transport Used Tools: Blast2x vs KEGG, Blast2x vs SP, InterPro
TC133698	-0.327127993106842	0.0311719998717308	1.8034	GENE PRODUCT: hypothetical protein predicted by Glimmer/Critica COMMENT: No hits found.
TC133705	8.09700012207031	0.502604007720947	3.0879	GENE PRODUCT: 60S ribosomal protein L25. DESCRIPTION: Ribosomal protein L25/L23 COMMENT: Blast2x vs SP: FUNCTION: This protein binds to a specific region on the 26S rRNA. SIMILARITY: Belongs to the ribosomal protein L23P family. KEYWORDS: Ribonucleoprotein; Ribosomal protein; RNA-binding; rRNA-binding Used Tools: Blast2x vs KEGG, Blast2x vs SP, InterPro, Blast2x vs KOG
TC133707	6.7458701133728	5.07664012908936	8.1859	GENE PRODUCT: hypothetical protein predicted by Glimmer/Critica COMMENT: No hits found.
TC133714	-1.17549002170563	-0.483310014009476	3.4844	GENE PRODUCT: Transcription factor MYB12 DESCRIPTION: Transcription factor MYB12 (Myb-related protein 12) (AtMYB12). Homeodomain-like COMMENT: Blast2x vs SP: FUNCTION: Transcription factor that activates the expression of CHS, CHI, F3H and FLS1. Flavonol-specific activator of flavonoid biosynthesis. SUBCELLULAR LOCATION: Nucleus (Probable). TISSUE SPECIFICITY: Expressed in stems and flower buds. …
TC133730	0.12109299749136	2.35842990875244	6.3390	GENE PRODUCT: hypothetical protein predicted by Glimmer/Critica COMMENT: No hits found.
TC133762	-0.602367997169495	0.406661003828049	1.6970	NAME: arpG GENE PRODUCT: Actin-related protein 2/3 complex subunit 4 GO NUMBERS: 5856 30041 DESCRIPTION: Actin-related protein 2/3 complex subunit 4 (ARP2/3 complex 20 kDa subunit) (p20-ARC). ARP23 complex 20 kDa subunit COMMENT: Blast2x vs SP: FUNCTION: Part of a complex implicated in the control of actin polymerization in cells. SUBUNIT: Belongs to a complex composed of ARP2, ARP3, ARPC1, ARPC2…
TC133800	0.121935002505779	0.222800001502037	3.3941	NAME: gatA EC NUMBER: 6.3.5.- GENE PRODUCT: similar to N-acylethanolamine amidohydrolase GO NUMBERS: 4040 DESCRIPTION: Glutamyl-tRNA(Gln) amidotransferase subunit A (EC 6.3.5.-) (Glu-ADT subunit A). Amidase signature enzyme COMMENT: Blast2x vs SP: FUNCTION: Furnishes a means for formation of correctly charged Gln-tRNA(Gln) through the transamidation of misacylated Glu- tRNA(Gln) in organisms whic…
TC133846	2.35535001754761	-0.154221996665001	3.0879	GENE PRODUCT: hypothetical protein predicted by Glimmer/Critica COMMENT: No hits found.
TC133852	6.18787002563477	4.46468019485474	15.8476	GENE PRODUCT: Germin-like protein subfamily 1 member 7 precursor. DESCRIPTION: Cupin, RmlC-type COMMENT: Blast2x vs SP: FUNCTION: May play a role in plant defense. Has probably no oxalate oxidase activity even if the active site is conserved. SUBUNIT: Oligomer (believed to be a pentamer but probably hexamer) (By similarity). SUBCELLULAR LOCATION: Secreted, extracellular space, apoplast (By simila…
TC133857	6.17259979248047	0.153997004032135	4.6319	GENE PRODUCT: heat shock protein 90, putative GO NUMBERS: 6457 51082 DESCRIPTION: Heat shock protein Hsp90 COMMENT: Used Tools: Blast2x vs KEGG, InterPro
TC133861	6.85706996917725	0.941088974475861	3.0879	NAME: h3.2 GENE PRODUCT: Histone H3.1. GO NUMBERS: 786 3677 5634 6334 7001 DESCRIPTION: Histone H3 COMMENT: Blast2x vs SP: FUNCTION: Core component of nucleosome. Nucleosomes wrap and compact DNA into chromatin, limiting DNA accessibility to the cellular machineries which require DNA as a template. Histones thereby play a central role in transcription regulation, DNA repair, DNA replication and c…
TC133889	0.610831022262573	0.28117299079895	1.5440	NAME: HAP3 GENE PRODUCT: Nuclear transcription factor Y subunit B-4 GO NUMBERS: 3677 DESCRIPTION: Nuclear transcription factor Y subunit B-4 (AtNF-YB-4) (Transcriptional activator HAP3D). Histone-fold COMMENT: Blast2x vs SP: FUNCTION: Component of the NF-Y/HAP transcription factor complex. The NF-Y complex stimulates the transcription of various genes by recognizing and binding to a CCAAT motif i…
TC133899	0.00903599988669157	-0.0131449997425079	3.0879	GENE PRODUCT: hypothetical protein predicted by Glimmer/Critica COMMENT: No hits found.
TC133935	0.265684992074966	1.11738002300262	6.3390	EC NUMBER: 1.14.99.- GENE PRODUCT: contains EST AU161167(C53858) DESCRIPTION: Carotenoid cleavage dioxygenase 8, chloroplast precursor (EC 1.13.11.-) (AtCCD8) (AtNCED8) (Protein MORE AXILLARY GROWTH 4) (Protein MORE AXILLARY BRANCHING 4). Carotenoid oxygenase COMMENT: Blast2x vs SP: FUNCTION: Cleaves the C(27) 10'-apo-beta-carotenal produced by CCD7. Produces one C(9) dialdehyde and the C(18) 13-…
TC133942	2.63479995727539	0.162734001874924	3.0879	GENE PRODUCT: hypothetical protein predicted by Glimmer/Critica COMMENT: No hits found.
TC133953	-0.464552998542786	-0.420691013336182	3.1737	GENE PRODUCT: expressed protein COMMENT: Used Tools: Blast2x vs KEGG
TC133971	-0.425148010253906	0.145858004689217	3.1695	GENE PRODUCT: hypothetical protein predicted by Glimmer/Critica COMMENT: No hits found.
TC134000	-0.369522005319595	0.621553003787994	3.0879	GENE PRODUCT: hypothetical protein predicted by Glimmer/Critica COMMENT: No hits found.
TC134003	-0.186297997832298	0.118601001799107	1.5440	EC NUMBER: 2.7.11.1 GENE PRODUCT: Protein kinase APK1B, chloroplast precursor DESCRIPTION: Protein kinase APK1B, chloroplast precursor (EC 2.7.11.1). Protein kinase-like COMMENT: Blast2x vs SP: FUNCTION: Possible bi-functional kinase. In vitro, it exhibits serine/threonine activity. In vivo, can phosphorylate tyrosine residues of limited substrates (By similarity). CATALYTIC ACTIVITY: ATP + a pro…
TC134004	4.31312990188599	-0.0850540027022362	3.0879	NAME: APT1 EC NUMBER: 2.4.2.7 GENE PRODUCT: adenine phosphoribosyltransferase GO NUMBERS: 3999 6168 DESCRIPTION: [EC:2.4.2.7] Adenine phosphoribosyltransferase (EC 2.4.2.7) (APRT). Adenine phosphoribosyl transferase COMMENT: Blast2x vs SP: FUNCTION: Catalyzes a salvage reaction resulting in the formation of AMP, that is energically less costly than de novo synthesis (By similarity). CATALYTIC ACT…
TC134005	0.485715985298157	-0.0292780008167028	3.0879	GENE PRODUCT: hypothetical protein predicted by Glimmer/Critica COMMENT: No hits found.
TC134009	8.35208988189697	1.41840994358063	3.0879	GENE PRODUCT: hypothetical protein predicted by Glimmer/Critica COMMENT: No hits found.
TC134017	3.6010000705719	0.448624014854431	3.0879	GENE PRODUCT: hypothetical protein predicted by Glimmer/Critica COMMENT: No hits found.
TC134019	0.013136999681592	-0.726688981056213	3.0879	GENE PRODUCT: expressed protein COMMENT: Used Tools: Blast2x vs KEGG
TC134022	1.8909900188446	-0.604825019836426	12.5296	GENE PRODUCT: Albumin-1 precursor GO NUMBERS: 9405 45735 DESCRIPTION: Albumin-1 precursor (A1) [Contains: Albumin-1 chain b (A1b) (Leginsulin); Albumin-1 chain a (A1a)]. Albumin I COMMENT: Blast2x vs SP: FUNCTION: A1b binds to basic 7S globulin (BG) and stimulates its phosphorylation activity (By similarity). DOMAIN: The presence of a 'disulfide through disulfide knot' structurally defines this p…
TC134035	3.72350001335144	0.060139998793602	3.0879	GENE PRODUCT: hypothetical protein predicted by Glimmer/Critica COMMENT: No hits found.
TC134046	0.245725005865097	0.0952849984169006	3.0879	GENE PRODUCT: hypothetical protein predicted by Glimmer/Critica DESCRIPTION: Proteinase inhibitor, propeptide COMMENT: Used Tools: InterPro
TC134076	4.34353017807007	0.110322996973991	4.6319	GENE PRODUCT: Argonaute-like protein At2g27880. DESCRIPTION: Stem cell self-renewal protein Piwi COMMENT: Blast2x vs SP: SIMILARITY: Belongs to the argonaute family. SIMILARITY: Contains 1 PAZ domain. SIMILARITY: Contains 1 Piwi domain. KEYWORDS: Used Tools: Blast2x vs KEGG, Blast2x vs SP, InterPro, Blast2x vs KOG
TC134080	0.337913990020752	-0.153843998908997	3.0879	EC NUMBER: 2.4.2.9 GENE PRODUCT: Uracil phosphoribosyltransferase GO NUMBERS: 4849 5524 DESCRIPTION: [EC:2.4.2.9] Uracil phosphoribosyltransferase (EC 2.4.2.9) (UMP pyrophosphorylase) (UPRTase). Uridine kinase COMMENT: Blast2x vs SP: CATALYTIC ACTIVITY: UMP + diphosphate = uracil + 5-phospho-alpha- D-ribose 1-diphosphate. PATHWAY: Pyrimidine salvage pathway. SIMILARITY: Belongs to the UPRTase fam…
TC134082	-0.461425989866257	-0.225948005914688	3.0879	GENE PRODUCT: hypothetical protein predicted by Glimmer/Critica COMMENT: No hits found.
TC134139	-0.252624988555908	-0.270047008991241	3.0879	GENE PRODUCT: expressed protein DESCRIPTION: Protein of unknown function DUF231, plant COMMENT: Used Tools: Blast2x vs KEGG, InterPro
TC134144	1.29307997226715	0.89444500207901	3.0879	NAME: Cad EC NUMBER: 3.5.2.3 GENE PRODUCT: carbamoyl-phosphate synthetase 2, aspartate transcarbamylase, and dihydroorotase GO NUMBERS: 6520 16597 16743 DESCRIPTION: Aspartate carbamoyltransferase 1, chloroplast precursor (EC 2.1.3.2) (Aspartate transcarbamylase 1) (ATCase 1). Aspartate/ornithine carbamoyltransferase COMMENT: Blast2x vs SP: CATALYTIC ACTIVITY: Carbamoyl phosphate + L-aspartate = …
TC134153	-0.64776599407196	-0.563404023647308	3.0879	GENE PRODUCT: hypothetical protein predicted by Glimmer/Critica COMMENT: No hits found.
TC134175	0.22197400033474	0.261148005723953	3.0879	GENE PRODUCT: hypothetical protein predicted by Glimmer/Critica COMMENT: No hits found.
TC134177	8.82112979888916	7.48449993133545	15.8476	GENE PRODUCT: hypothetical protein predicted by Glimmer/Critica COMMENT: No hits found.
TC134207	-0	-0	3.0879	GENE PRODUCT: hypothetical protein predicted by Glimmer/Critica COMMENT: No hits found.
TC134265	5.95384979248047	5.16078996658325	19.0171	GENE PRODUCT: Glycerol-3-phosphate acyltransferase 5 DESCRIPTION: Glycerol-3-phosphate acyltransferase 5 (EC 2.3.1.15) (AtGPAT5). COMMENT: Blast2x vs SP: FUNCTION: Esterifies acyl-group from acyl-ACP to the sn-1 position of glycerol-3-phosphate, an essential step in glycerolipid biosynthesis. CATALYTIC ACTIVITY: Acyl-CoA + sn-glycerol 3-phosphate = CoA + 1- acyl-sn-glycerol 3-phosphate. BIOPHYSIC…
TC134267	-0.224659994244576	8.81033992767334	12.6301	GENE PRODUCT: hypothetical protein predicted by Glimmer/Critica COMMENT: No hits found.
TC134268	-0.0876030027866364	-0.599584996700287	6.3390	GENE PRODUCT: UPF0202 protein At1g10490. COMMENT: Blast2x vs SP: SUBCELLULAR LOCATION: Nucleus (By similarity). SIMILARITY: Belongs to the UPF0202 family. KEYWORDS: ATP-binding; Nucleotide-binding; Nucleus Used Tools: Blast2x vs KEGG, Blast2x vs SP, Blast2x vs KOG
TC134278	0.0266970004886389	-0.0749299973249435	2.4541	GENE PRODUCT: 60S ribosomal protein L35a-3. GO NUMBERS: 8380 DESCRIPTION: Intron maturase, type II COMMENT: Blast2x vs SP: SIMILARITY: Belongs to the ribosomal protein L35Ae family. KEYWORDS: Ribonucleoprotein; Ribosomal protein Used Tools: Blast2x vs KEGG, Blast2x vs SP, InterPro, Blast2x vs KOG
TC134280	2.86207008361816	-0.237316995859146	3.0879	GENE PRODUCT: hypothetical protein predicted by Glimmer/Critica DESCRIPTION: Proteinase inhibitor, propeptide COMMENT: Used Tools: InterPro
TC134321	-1.21553003787994	0.214230000972748	3.0879	GENE PRODUCT: hypothetical protein predicted by Glimmer/Critica GO NUMBERS: 3824 5975 43169 DESCRIPTION: Glycoside hydrolase, catalytic core COMMENT: Used Tools: InterPro
TC134350	0.0544359982013702	0.0624609999358654	3.0879	GENE PRODUCT: hypothetical protein predicted by Glimmer/Critica COMMENT: No hits found.
TC134359	5.53685998916626	0.0636079981923103	3.0879	NAME: GPX2 EC NUMBER: 1.11.1.9 GENE PRODUCT: glutathione peroxidase DESCRIPTION: [EC:1.11.1.9] Peroxiredoxin HYR1 (EC 1.11.1.15) (Hydrogen peroxide resistance protein 1) (Oxidant receptor peroxidase 1) (Glutathione peroxidase 3) (Phospholipid hydroperoxide glutathione peroxidase 3) (PHGPx3). Thioredoxin-like fold COMMENT: Blast2x vs SP: FUNCTION: Involved in oxidative stress response and redox ho…
TC134380	-0.0467009991407394	-0.144012004137039	3.0879	GENE PRODUCT: hypothetical protein predicted by Glimmer/Critica COMMENT: No hits found.
TC134391	0.16465699672699	-0.136985003948212	6.3390	GENE PRODUCT: hypothetical protein predicted by Glimmer/Critica COMMENT: No hits found.
TC134402	0.0646779984235764	0.748109996318817	4.9082	GENE PRODUCT: hypothetical protein predicted by Glimmer/Critica COMMENT: No hits found.
TC134445	9.39739036560059	5.45682001113892	3.0879	GENE PRODUCT: hypothetical protein predicted by Glimmer/Critica DESCRIPTION: Kunitz inhibitor ST1-like COMMENT: Used Tools: InterPro
TC134450	-0.0610809996724129	0.359501004219055	4.6319	GENE PRODUCT: SEC14 cytosolic factor family protein / phosphoglyceride transfer family protein DESCRIPTION: Cellular retinaldehyde-binding/triple function, C-terminal COMMENT: Used Tools: Blast2x vs KEGG, InterPro, Blast2x vs KOG
TC134462	-0.01004199963063	0.0332910008728504	3.0879	EC NUMBER: 6.3.2.19 GENE PRODUCT: ubiquitin-conjugating enzyme 10 (UBC10) GO NUMBERS: 6464 6512 19787 DESCRIPTION: [EC:6.3.2.19] Ubiquitin-conjugating enzyme E2-17 kDa 11 (EC 6.3.2.19) (Ubiquitin- protein ligase 11) (Ubiquitin carrier protein 11). Ubiquitin-conjugating enzyme, E2 COMMENT: Blast2x vs SP: FUNCTION: Catalyzes the covalent attachment of ubiquitin to other proteins. Mediates the selec…
TC134499	-1.75822997093201	-0.910618007183075	6.3390	NAME: ppc EC NUMBER: 4.1.1.31 GENE PRODUCT: phosphoenolpyruvate carboxylase GO NUMBERS: 3824 DESCRIPTION: [EC:4.1.1.31] Phosphoenolpyruvate carboxylase 4 (EC 4.1.1.31) (PEPCase 4) (PEPC 4) (AtPPC4). Pyruvate/Phosphoenolpyruvate kinase, catalytic core COMMENT: Blast2x vs SP: FUNCTION: Through the carboxylation of phosphoenolpyruvate (PEP) it forms oxaloacetate, a four-carbon dicarboxylic acid sour…
TC134500	-0.449730008840561	0.0594779998064041	3.0879	GENE PRODUCT: hypothetical protein predicted by Glimmer/Critica COMMENT: No hits found.
TC134519	-0.0900940001010895	0.140229001641273	6.3474	GENE PRODUCT: hypothetical protein predicted by Glimmer/Critica COMMENT: No hits found.
TC134532	3.21543002128601	0.283183008432388	3.0879	EC NUMBER: 1.6.99.3 GENE PRODUCT: NADH dehydrogenase (ubiquinone) Fe-S protein 8 GO NUMBERS: 16491 51536 DESCRIPTION: [EC:1.6.5.3 1.6.99.3] NADH-ubiquinone oxidoreductase 23 kDa subunit, mitochondrial precursor (EC 1.6.5.3) (EC 1.6.99.3) (Complex I-23kD) (CI-23kD). Alpha-helical ferredoxin COMMENT: Blast2x vs SP: FUNCTION: May donate electrons to ubiquinone. CATALYTIC ACTIVITY: NADH + ubiquinone …
TC134566	4.07922983169556	0.0566289983689785	6.3390	GENE PRODUCT: hypothetical protein predicted by Glimmer/Critica COMMENT: No hits found.
TC134597	-0.142115995287895	9.70014953613281	15.8476	GENE PRODUCT: hypothetical protein predicted by Glimmer/Critica COMMENT: No hits found.
TC134607	-0.0835350006818771	-0.0958670005202293	6.3390	GENE PRODUCT: hypothetical protein predicted by Glimmer/Critica COMMENT: No hits found.
TC134663	7.03036022186279	5.53994989395142	3.1695	GENE PRODUCT: Putative ripening-related protein 2 precursor. DESCRIPTION: Barwin-related endoglucanase COMMENT: Blast2x vs SP: SUBCELLULAR LOCATION: Secreted (Potential). SIMILARITY: Belongs to the kiwelin family. KEYWORDS: Secreted; Signal Used Tools: Blast2x vs SP, InterPro
TC134698	-0.383343994617462	-0.415921002626419	1.5440	GENE PRODUCT: hypothetical protein predicted by Glimmer/Critica COMMENT: No hits found.
TC134734	0.139294996857643	0.0162649992853403	4.6319	GENE PRODUCT: hypothetical protein predicted by Glimmer/Critica COMMENT: No hits found.
TC134748	-0.625854015350342	-0.653864026069641	6.3474	GENE PRODUCT: hypothetical protein predicted by Glimmer/Critica COMMENT: No hits found.
TC134749	5.15231990814209	0.218233004212379	9.2637	GENE PRODUCT: hypothetical protein predicted by Glimmer/Critica COMMENT: No hits found.
TC134767	-0.466172009706497	-0.538863003253937	1.5440	GENE PRODUCT: hypothetical protein predicted by Glimmer/Critica COMMENT: No hits found.
TC134790	0.261391997337341	0.193657994270325	6.3474	NAME: crtH GENE PRODUCT: carotene isomerase GO NUMBERS: 16117 16705 50660 DESCRIPTION: Phytoene dehydrogenase-related protein COMMENT: Used Tools: Blast2x vs KEGG, InterPro, Blast2x vs KOG
TC134807	1.83326995372772	0.128448992967606	3.0879	GENE PRODUCT: Dynein light chain roadblock-type 2 DESCRIPTION: Dynein light chain roadblock-type 2 (Dynein light chain 2B, cytoplasmic). Roadblock/LC7 COMMENT: Blast2x vs SP: FUNCTION: May be involved in assembly and motor function of dynein, which plays a central role in cell division and intracellular transport (By similarity). SUBCELLULAR LOCATION: Cytoplasm. ALTERNATIVE PRODUCTS: Event=Altern…
TC134819	0.976388990879059	1.25479996204376	1.5440	GENE PRODUCT: expressed protein DESCRIPTION: Wound-induced WI12 COMMENT: Used Tools: Blast2x vs KEGG, InterPro
TC134837	-0.471843987703323	-0.321794003248215	3.0879	GENE PRODUCT: hypothetical protein predicted by Glimmer/Critica COMMENT: No hits found.
TC134856	-0.267302006483078	-0.4339399933815	6.3390	GENE PRODUCT: hypothetical protein predicted by Glimmer/Critica COMMENT: No hits found.
TC134869	0.00937599968165159	0.0759899988770485	3.0879	GENE PRODUCT: hypothetical protein predicted by Glimmer/Critica COMMENT: No hits found.
TC134871	0.0752499997615814	8.64890956878662	6.3390	GENE PRODUCT: hypothetical protein predicted by Glimmer/Critica COMMENT: No hits found.
TC134903	-0.337736010551453	-0.271495997905731	3.0879	GENE PRODUCT: expressed protein COMMENT: Used Tools: Blast2x vs KEGG
TC134907	-0.389982014894485	-0.462475001811981	3.3941	GENE PRODUCT: hypothetical protein predicted by Glimmer/Critica COMMENT: No hits found.
TC134921	9.10970020294189	1.82492995262146	34.8647	GENE PRODUCT: hypothetical protein predicted by Glimmer/Critica COMMENT: No hits found.
TC134961	-0.147490993142128	6.59903001785278	6.3390	GENE PRODUCT: hypothetical protein predicted by Glimmer/Critica COMMENT: No hits found.
TC134963	0.103967003524303	0.097972996532917	3.3941	GENE PRODUCT: hypothetical protein predicted by Glimmer/Critica COMMENT: No hits found.
TC134969	0.127478003501892	0.169293999671936	3.0879	GENE PRODUCT: hypothetical protein predicted by Glimmer/Critica COMMENT: No hits found.
TC134971	0.11583100259304	-0.0333929993212223	3.0879	GENE PRODUCT: hypothetical protein predicted by Glimmer/Critica COMMENT: No hits found.
TC135001	-1.58307003974915	-0.511767029762268	2.7648	GENE PRODUCT: hypothetical protein predicted by Glimmer/Critica COMMENT: No hits found.
TC135004	-0.0829190015792847	-0.0187480002641678	3.4844	GENE PRODUCT: Disease resistance protein RPM1 DESCRIPTION: Disease resistance protein RPM1 (Resistance to Pseudomonas syringae protein 3). COMMENT: Blast2x vs SP: FUNCTION: Disease resistance (R) protein that specifically recognizes the AvrRpm1 type III effector avirulence protein from Pseudomonas syringae. Resistance proteins guard the plant against pathogens that contain an appropriate avirulen…
TC135031	0.0579590015113354	-0.277054011821747	2.7292	EC NUMBER: 3.6.1.23 GENE PRODUCT: dUTP pyrophosphatase GO NUMBERS: 16787 46080 DESCRIPTION: [EC:3.6.1.23] DeoxyUTP pyrophosphatase subfamily 1 COMMENT: Used Tools: Blast2x vs KEGG, InterPro, Blast2x vs KOG
TC135053	5.61820983886719	0.0492889992892742	6.3390	GENE PRODUCT: hypothetical protein predicted by Glimmer/Critica COMMENT: No hits found.
TC135069	0.0521479994058609	-0.096949003636837	1.6970	EC NUMBER: 1.14.11.9 GENE PRODUCT: naringenin 3-dioxygenase / flavanone 3-hydroxylase (F3H) DESCRIPTION: [EC:1.14.11.9] Naringenin,2-oxoglutarate 3-dioxygenase (EC 1.14.11.9) (Flavonone-3- hydroxylase) (F3H) (FHT). COMMENT: Blast2x vs SP: FUNCTION: Catalyzes the 3-beta-hydroxylation of 2S-flavonones to 2R,3R-dihydroflavonols which are intermediates in the biosynthesis of flavonols, anthocyanidins…
TC135079	-0.225475996732712	0.0589569993317127	1.5440	GENE PRODUCT: Probable ABC2 homolog 6. GO NUMBERS: 5524 16887 DESCRIPTION: ABC transporter related COMMENT: Blast2x vs SP: SUBCELLULAR LOCATION: Membrane; Multi-pass membrane protein (Potential). SIMILARITY: Belongs to the ABC transporter family. SIMILARITY: Contains 1 ABC transporter domain. SEQUENCE CAUTION: Sequence=CAB41861.1; Type=Erroneous gene model prediction; KEYWORDS: ATP-binding; Membr…
TC135124	0.208363994956017	0.5207279920578	3.0879	GENE PRODUCT: hypothetical protein predicted by Glimmer/Critica COMMENT: No hits found.
TC135135	-0.355266004800797	7.5527400970459	8.7719	NAME: Ppif EC NUMBER: 5.2.1.8 GENE PRODUCT: similar to peptidylprolyl isomerase A isoform 1 DESCRIPTION: [EC:5.2.1.8] Peptidyl-prolyl cis-trans isomerase E (EC 5.2.1.8) (PPIase E) (Rotamase E) (Cyclophilin E). Cyclophilin-like COMMENT: Blast2x vs SP: FUNCTION: PPIases accelerate the folding of proteins. It catalyzes the cis-trans isomerization of proline imidic peptide bonds in oligopeptides. Com…
TC135155	-0.161733001470566	0.0756089985370636	2.4541	EC NUMBER: 2.8.2.- GENE PRODUCT: sulfotransferase family protein GO NUMBERS: 8146 DESCRIPTION: Flavonol sulfotransferase-like (EC 2.8.2.-) (RaRO47). Sulphotransferase COMMENT: Blast2x vs SP: SIMILARITY: Belongs to the sulfotransferase family. SEQUENCE CAUTION: Sequence=CAA86850.1; Type=Frameshift; Positions=300, 313, 317; KEYWORDS: 3D-structure; Transferase Used Tools: Blast2x vs KEGG, Blast2x vs…
TC135192	0.0963369980454445	0.371502012014389	1.6970	GENE PRODUCT: Splicing factor, arginine/serine-rich 8 GO NUMBERS: 3723 6396 DESCRIPTION: Splicing factor, arginine/serine-rich 8 (Suppressor of white apricot protein homolog). SWAP/Surp COMMENT: Blast2x vs SP: FUNCTION: May function as an alternative splicing regulator. Regulate its own expression at the level of RNA processing. Also regulates the splicing of fibronectin and CD45 genes. May act, …
TC135206	0.177175998687744	0.104438997805119	3.0879	GENE PRODUCT: Indole-3-acetic acid-induced protein ARG7. DESCRIPTION: Auxin responsive SAUR protein COMMENT: Blast2x vs SP: DEVELOPMENTAL STAGE: Found in elongating hypocotyls. INDUCTION: By auxin and cycloheximide. SIMILARITY: Belongs to the ARG7 family. KEYWORDS: Used Tools: Blast2x vs KEGG, Blast2x vs SP, InterPro
TC135245	-0.200903996825218	-0.143711999058723	3.0879	GENE PRODUCT: hypothetical protein predicted by Glimmer/Critica COMMENT: No hits found.
TC135254	5.85739994049072	0.170471996068954	3.0879	EC NUMBER: 1.9.3.1 GENE PRODUCT: cytochrome c oxidase subunit VIb GO NUMBERS: 4129 5739 6118 DESCRIPTION: [EC:1.9.3.1] Cytochrome c oxidase polypeptide VIb (EC 1.9.3.1) (AED). Cytochrome c oxidase, subunit VIb COMMENT: Blast2x vs SP: FUNCTION: This protein is one of the nuclear-coded polypeptide chains of cytochrome c oxidase, the terminal oxidase in mitochondrial electron transport. This protein…
TC135337	-0.13773900270462	-0.0768100023269653	3.0879	GENE PRODUCT: hypothetical protein predicted by Glimmer/Critica COMMENT: No hits found.
TC135339	3.69413995742798	-0.0195359997451305	7.7198	NAME: oatA EC NUMBER: 2.6.1.13 GENE PRODUCT: similar to ornithine--oxo-acid aminotransferase GO NUMBERS: 8483 30170 DESCRIPTION: [EC:2.6.1.13] Probable ornithine aminotransferase (EC 2.6.1.13) (Ornithine--oxo-acid aminotransferase). Ornithine aminotransferase COMMENT: Blast2x vs SP: CATALYTIC ACTIVITY: L-ornithine + a 2-oxo acid = L-glutamate 5- semialdehyde + an L-amino acid. COFACTOR: Pyridoxal…
TC135343	2.44929003715515	0.268572986125946	3.0879	GENE PRODUCT: hypothetical protein predicted by Glimmer/Critica COMMENT: No hits found.
TC135375	4.63539981842041	0.651317000389099	3.0879	GENE PRODUCT: hypothetical protein predicted by Glimmer/Critica COMMENT: No hits found.
TC135382	0.688766002655029	0.623048007488251	3.3313	GENE PRODUCT: similar to SP-10 GO NUMBERS: 5199 DESCRIPTION: Extensin-like protein COMMENT: Used Tools: Blast2x vs KEGG, InterPro
TC135412	-0	-0	3.0879	GENE PRODUCT: hypothetical protein predicted by Glimmer/Critica COMMENT: No hits found.
TC135426	-0.149128004908562	-0.168341994285583	3.0879	GENE PRODUCT: hypothetical protein predicted by Glimmer/Critica COMMENT: No hits found.
TC135432	1.03741002082825	0.140560999512672	3.0879	GENE PRODUCT: hypothetical protein predicted by Glimmer/Critica DESCRIPTION: Leucine-rich repeat, cysteine-containing subtype COMMENT: Used Tools: InterPro
TC135448	0.34476900100708	0.165106996893883	3.0879	GENE PRODUCT: hypothetical protein predicted by Glimmer/Critica COMMENT: No hits found.
TC135484	1.66612994670868	0.804161012172699	15.8476	EC NUMBER: 2.7.11.1 GENE PRODUCT: Probable serine/threonine-protein kinase RLCKVII GO NUMBERS: 4672 5524 6468 DESCRIPTION: Probable serine/threonine-protein kinase RLCKVII (EC 2.7.11.1). Protein kinase, core COMMENT: Blast2x vs SP: CATALYTIC ACTIVITY: ATP + a protein = ADP + a phosphoprotein. SIMILARITY: Belongs to the protein kinase superfamily. Ser/Thr protein kinase family. SIMILARITY: Contain…
TC135505	0.0433459989726543	0.0160060003399849	3.0879	GENE PRODUCT: hypothetical protein predicted by Glimmer/Critica COMMENT: No hits found.
TC135530	7.36121988296509	0.709051012992859	5.9734	GENE PRODUCT: Quinone oxidoreductase-like protein At1g23740, chloroplast precursor DESCRIPTION: Quinone oxidoreductase-like protein At1g23740, chloroplast precursor (EC 1.-.-.-). COMMENT: Blast2x vs SP: SUBCELLULAR LOCATION: Plastid, chloroplast (Potential). SIMILARITY: Belongs to the zinc-containing alcohol dehydrogenase family. Quinone oxidoreductase subfamily. KEYWORDS: Chloroplast; NAD; Oxido…
TC135549	0.822798013687134	1.70363998413086	3.1695	GENE PRODUCT: heavy-metal-associated domain-containing protein GO NUMBERS: 30001 46872 DESCRIPTION: Heavy metal transport/detoxification protein COMMENT: Used Tools: Blast2x vs KEGG, InterPro
TC135587	-0.314099013805389	-0.286810994148254	3.4290	GENE PRODUCT: 4-aminobutyrate aminotransferase / gamma-amino-N-butyrate transaminase / GABA transaminase / beta-alanine--oxoglutarate aminotransferase COMMENT: Used Tools: Blast2x vs KEGG
TC135597	6.10416984558105	2.7468900680542	7.6032	GENE PRODUCT: protease inhibitor/seed storage/lipid transfer protein (LTP) family protein DESCRIPTION: Plant lipid transfer protein/seed storage/trypsin-alpha amylase inhibitor COMMENT: Used Tools: Blast2x vs KEGG, InterPro
TC135604	-0.0919959992170334	-0.450421005487442	3.0879	GENE PRODUCT: 60S ribosomal protein L37a. GO NUMBERS: 3735 5622 5840 6412 DESCRIPTION: Ribosomal protein L37ae COMMENT: Blast2x vs SP: SIMILARITY: Belongs to the ribosomal protein L37Ae family. KEYWORDS: Metal-binding; Ribonucleoprotein; Ribosomal protein; Zinc; Zinc-finger Used Tools: Blast2x vs KEGG, Blast2x vs SP, InterPro, Blast2x vs KOG
TC135622	-0.0263550002127886	5.83116006851196	6.8836	GENE PRODUCT: hypothetical protein predicted by Glimmer/Critica COMMENT: No hits found.
TC135640	-0	-0	3.0879	GENE PRODUCT: hypothetical protein predicted by Glimmer/Critica COMMENT: No hits found.
TC135641	4.4410400390625	0.0492810010910034	3.0879	GENE PRODUCT: hypothetical protein predicted by Glimmer/Critica COMMENT: No hits found.
TC135648	5.1012601852417	0.152484998106956	3.0879	GENE PRODUCT: Uncharacterized WD repeat protein K04G11.4. DESCRIPTION: WD40 repeat-like COMMENT: Blast2x vs SP: SIMILARITY: Contains 7 WD repeats. KEYWORDS: Complete proteome; Repeat; WD repeat Used Tools: Blast2x vs KEGG, Blast2x vs SP, InterPro
TC135697	2.44199991226196	0.575094997882843	3.0879	GENE PRODUCT: hypothetical protein predicted by Glimmer/Critica COMMENT: No hits found.
TC135714	-0	-0	3.0879	GENE PRODUCT: hypothetical protein predicted by Glimmer/Critica COMMENT: No hits found.
TC135741	5.09264993667603	0.696120023727417	3.0879	GENE PRODUCT: 60S ribosomal protein L14. GO NUMBERS: 3735 5622 5840 6412 DESCRIPTION: Ribosomal protein L14 COMMENT: Blast2x vs SP: SIMILARITY: Belongs to the ribosomal protein L14e family. KEYWORDS: Direct protein sequencing; Phosphorylation; Repeat; Ribonucleoprotein; Ribosomal protein Used Tools: Blast2x vs KEGG, Blast2x vs SP, InterPro, Blast2x vs KOG
TC135743	-0.171462997794151	0.0311960000544786	3.0879	GENE PRODUCT: hypothetical protein predicted by Glimmer/Critica COMMENT: No hits found.
TC135760	0.34451100230217	0.786458015441895	2.4541	NAME: VPS4 GENE PRODUCT: Vacuolar protein sorting-associated protein 4 DESCRIPTION: Vacuolar protein sorting-associated protein 4 (Protein END13) (DOA4- independent degradation protein 6) (Vacuolar protein-targeting protein 10). MIT COMMENT: Blast2x vs SP: FUNCTION: Involved in the transport of biosynthetic membrane proteins from the prevacuolar/endosomal compartment to the vacuole. SUBUNIT: Inte…
TC135762	5.90696001052856	5.24793004989624	3.0879	GENE PRODUCT: Glu S.griseus protease inhibitor (BGIA). GO NUMBERS: 4867 9611 DESCRIPTION: Proteinase inhibitor I13, potato inhibitor I COMMENT: Blast2x vs SP: FUNCTION: Competitively inhibits Glu S.griseus protease by forming probably a 1:1 complex. BGIA has no inhibitory activity against 2 other acidic amino acid-specific endopeptidases (S.aureus protease V8 and B.subtilis proteinase), chymotryp…
TC135789	-0.316498011350632	-0.276237010955811	4.3547	GENE PRODUCT: Nuclear pore complex protein Nup98-Nup96 precursor GO NUMBERS: 5643 6810 DESCRIPTION: Nuclear pore complex protein Nup98-Nup96 precursor [Contains: Nuclear pore complex protein Nup98 (Nucleoporin Nup98) (98 kDa nucleoporin); Nuclear pore complex protein Nup96 (Nucleoporin Nup96) (96 kDa nucleoporin)]. Peptidase S59, nucleoporin COMMENT: Blast2x vs SP: FUNCTION: Nup98 and Nup96 play …
TC135802	8.98116970062256	8.12963962554932	109.5815	EC NUMBER: 2.5.1.18 GENE PRODUCT: glutathione S-transferase, putative DESCRIPTION: Probable glutathione S-transferase (EC 2.5.1.18) (Auxin-induced protein PCNT107). Glutathione S-transferase, C-terminal-like COMMENT: Blast2x vs SP: CATALYTIC ACTIVITY: RX + glutathione = HX + R-S-glutathione. TISSUE SPECIFICITY: Root tip-specific expression. INDUCTION: By auxin. SIMILARITY: Belongs to the GST supe…
TC135814	8.12154006958008	0.271479994058609	3.0879	GENE PRODUCT: hypothetical protein predicted by Glimmer/Critica GO NUMBERS: 3677 6355 DESCRIPTION: High mobility group box, HMG1/HMG2 COMMENT: Used Tools: InterPro
TC135816	4.52717018127441	0.0360630005598068	3.0879	EC NUMBER: 3.1.1.- GENE PRODUCT: Patatin-like phospholipase domain-containing protein An01g04180 GO NUMBERS: 6629 DESCRIPTION: Patatin-like phospholipase domain-containing protein An01g04180 (EC 3.1.1.-). Patatin COMMENT: Blast2x vs SP: FUNCTION: Probable lipid hydrolase (By similarity). SUBCELLULAR LOCATION: Membrane; Single-pass membrane protein (Potential). SIMILARITY: Belongs to the PLPL fami…
TC135833	0.162200003862381	-0.107148997485638	3.0879	GENE PRODUCT: hypothetical protein predicted by Glimmer/Critica COMMENT: No hits found.
TC135839	-0.0664039999246597	7.42482995986938	12.6781	GENE PRODUCT: hypothetical protein predicted by Glimmer/Critica COMMENT: No hits found.
TC135862	7.43605995178223	2.48864006996155	6.3390	GENE PRODUCT: hypothetical protein predicted by Glimmer/Critica COMMENT: No hits found.
TC135878	0.0853269994258881	0.287463009357452	2.4541	NAME: Erh GENE PRODUCT: Enhancer of rudimentary homolog. DESCRIPTION: Enhancer of rudimentary COMMENT: Blast2x vs SP: FUNCTION: May have a role in the cell cycle. SIMILARITY: Belongs to the E(R) family. SEQUENCE CAUTION: Sequence=CAB96836.1; Type=Erroneous gene model prediction; KEYWORDS: Used Tools: Blast2x vs KEGG, Blast2x vs SP, InterPro
TC135909	-0.292394995689392	-0.303871005773544	3.0879	GENE PRODUCT: hypothetical protein predicted by Glimmer/Critica COMMENT: No hits found.
TC135919	0.685064971446991	0.710372984409332	3.4844	GENE PRODUCT: Putative ribonuclease H protein At1g65750 DESCRIPTION: Putative ribonuclease H protein At1g65750 (EC 3.1.26.4). RNA-directed DNA polymerase (reverse transcriptase), related COMMENT: Blast2x vs SP: CATALYTIC ACTIVITY: Endonucleolytic cleavage to 5'- phosphomonoester. COFACTOR: Binds 1 magnesium ion per subunit (By similarity). SIMILARITY: Contains 1 RNase H domain. SEQUENCE CAUTION: …
TC135928	-0	-0	3.0879	GENE PRODUCT: hypothetical protein predicted by Glimmer/Critica COMMENT: No hits found.
TC136005	0.685630023479462	0.114459000527859	6.0752	GENE PRODUCT: hypothetical protein predicted by Glimmer/Critica COMMENT: No hits found.
TC136039	0.34315899014473	0.190238997340202	1.6970	GENE PRODUCT: CCR4-NOT transcription complex subunit 2 GO NUMBERS: 5634 30528 45449 DESCRIPTION: CCR4-NOT transcription complex subunit 2 (CCR4-associated factor 2). NOT2/NOT3/NOT5 COMMENT: Blast2x vs SP: FUNCTION: The CCR4-NOT complex functions as general transcription regulation complex (By similarity). SUBUNIT: Subunit of the CCR4-NOT core complex that contains CHAF1A, CHAF1B, CNOT1, CNOT2, CN…
TC136063	6.69602012634277	5.2660698890686	6.3390	GENE PRODUCT: Blue copper protein precursor. DESCRIPTION: Cupredoxin COMMENT: Blast2x vs SP: SIMILARITY: Contains 1 plastocyanin-like domain. KEYWORDS: Copper; Electron transport; Glycoprotein; Metal-binding; Signal; Transport Used Tools: Blast2x vs KEGG, Blast2x vs SP, InterPro
TC136070	6.9540901184082	2.99131989479065	6.1758	NAME: POR1 GENE PRODUCT: Probable outer mitochondrial membrane protein porin. GO NUMBERS: 5741 6820 8308 DESCRIPTION: Porin, eukaryotic type COMMENT: Blast2x vs SP: FUNCTION: Forms a channel through the cell membrane that allows diffusion of small hydrophilic molecules (By similarity). SUBCELLULAR LOCATION: Mitochondrion outer membrane (By similarity). DOMAIN: Consists mainly of membrane-spanning…
TC136074	-0.0554479993879795	0.194864004850388	4.6319	GENE PRODUCT: hypothetical protein predicted by Glimmer/Critica COMMENT: No hits found.
TC136079	0.491928994655609	0.203951999545097	3.0879	GENE PRODUCT: hypothetical protein predicted by Glimmer/Critica COMMENT: No hits found.
TC136092	0.407481014728546	0.303362995386124	2.7292	EC NUMBER: 2.7.11.1 GENE PRODUCT: Probable serine/threonine-protein kinase RLCKVII GO NUMBERS: 4672 5524 6468 DESCRIPTION: Probable serine/threonine-protein kinase RLCKVII (EC 2.7.11.1). Protein kinase, core COMMENT: Blast2x vs SP: CATALYTIC ACTIVITY: ATP + a protein = ADP + a phosphoprotein. SIMILARITY: Belongs to the protein kinase superfamily. Ser/Thr protein kinase family. SIMILARITY: Contain…
TC136093	7.80604982376099	7.13514995574951	35.3805	GENE PRODUCT: Organ-specific protein S2. COMMENT: Blast2x vs SP: TISSUE SPECIFICITY: Expressed in stems. SIMILARITY: To organ specific protein P4. KEYWORDS: Repeat Used Tools: Blast2x vs SP
TC136126	3.24327993392944	0.351164013147354	3.0879	NAME: ARG2 EC NUMBER: 3.5.3.1 GENE PRODUCT: arginase GO NUMBERS: 16813 46872 DESCRIPTION: [EC:3.5.3.1] Ureohydrolase COMMENT: Blast2x vs SP: CATALYTIC ACTIVITY: L-arginine + H(2)O = L-ornithine + urea. COFACTOR: Manganese. PATHWAY: Nitrogen metabolism; urea cycle; L-ornithine and urea from L-arginine: step 1/1. SUBUNIT: Homohexamer. SUBCELLULAR LOCATION: Cytoplasm. ALTERNATIVE PRODUCTS: Event=Alt…
TC136133	0.168162003159523	0.0603320002555847	1.9565	GENE PRODUCT: expressed protein GO NUMBERS: 8270 16491 DESCRIPTION: Alcohol dehydrogenase superfamily, zinc-containing COMMENT: Used Tools: Blast2x vs KEGG, InterPro, Blast2x vs KOG
TC136158	-0.148099005222321	0.155320003628731	3.0879	GENE PRODUCT: Albumin-1 precursor GO NUMBERS: 9405 45735 DESCRIPTION: Albumin-1 precursor (A1) [Contains: Albumin-1 chain b (A1b) (Leginsulin); Albumin-1 chain a (A1a)]. Albumin I COMMENT: Blast2x vs SP: FUNCTION: A1b binds to basic 7S globulin (BG) and stimulates its phosphorylation activity (By similarity). DOMAIN: The presence of a 'disulfide through disulfide knot' structurally defines this p…
TC136173	-0.169813007116318	-0.336349993944168	4.3547	GENE PRODUCT: hypothetical protein predicted by Glimmer/Critica GO NUMBERS: 3715 6353 DESCRIPTION: Rho termination factor, N-terminal COMMENT: Used Tools: InterPro
TC136176	1.60956001281738	-0.30986499786377	3.0879	GENE PRODUCT: hypothetical protein predicted by Glimmer/Critica COMMENT: No hits found.
TC136195	-0.0214350000023842	-0.0552040003240108	4.9082	GENE PRODUCT: hypothetical protein predicted by Glimmer/Critica COMMENT: No hits found.
TC136204	-0.109440997242928	5.5505199432373	6.3390	GENE PRODUCT: hypothetical protein predicted by Glimmer/Critica COMMENT: No hits found.
TC136240	0.223030000925064	-0.336134999990463	5.5701	GENE PRODUCT: Heat shock 22 kDa protein, mitochondrial precursor. DESCRIPTION: HSP20-like chaperone COMMENT: Blast2x vs SP: SUBCELLULAR LOCATION: Mitochondrion. SIMILARITY: Belongs to the small heat shock protein (HSP20) family. KEYWORDS: Mitochondrion; Stress response; Transit peptide Used Tools: Blast2x vs KEGG, Blast2x vs SP, InterPro, Blast2x vs KOG
TC136306	-0.93249100446701	-0.0581150017678738	2.4541	GENE PRODUCT: hypothetical protein predicted by Glimmer/Critica COMMENT: No hits found.
TC136365	6.64804983139038	0.570436000823975	3.0879	NAME: bfr2 GENE PRODUCT: 26S proteasome non-ATPase regulatory subunit 14 DESCRIPTION: 26S proteasome non-ATPase regulatory subunit 14 (26S proteasome regulatory subunit rpn11) (26S proteasome regulatory complex subunit p37B) (Yippee-interacting protein 5). Mov34/MPN/PAD-1 COMMENT: Blast2x vs SP: FUNCTION: Acts as a regulatory subunit of the 26S proteasome which is involved in the ATP-dependent de…
TC136368	7.38171005249023	0.303952008485794	9.2637	GENE PRODUCT: hypothetical protein predicted by Glimmer/Critica COMMENT: No hits found.
TC136387	0.798852026462555	0.114817000925541	3.0879	GENE PRODUCT: hypothetical protein predicted by Glimmer/Critica COMMENT: No hits found.
TC136422	0.252692013978958	-0.183069005608559	3.0879	GENE PRODUCT: hypothetical protein predicted by Glimmer/Critica GO NUMBERS: 4601 6118 6979 20037 DESCRIPTION: Haem peroxidase, animal COMMENT: Used Tools: InterPro
TC136424	0.170487001538277	0.793542981147766	3.3941	EC NUMBER: 2.3.1.91 GENE PRODUCT: Serine carboxypeptidase-like 19 precursor GO NUMBERS: 4185 6508 DESCRIPTION: Serine carboxypeptidase-like 19 precursor (EC 3.4.16.-) (Sinapoylglucose--choline O-sinapoyltransferase) (EC 2.3.1.91) (SCT) (Protein SINAPOYLGLUCOSE ACCUMULATOR 2) [Contains: Serine carboxypeptidase-like 19 chain A; Serine carboxypeptidase-like 19 chain B]. Peptidase S10, serine carboxy…
TC136444	5.28011989593506	0.149038001894951	3.0879	NAME: SDH6 EC NUMBER: 1.3.5.1 GENE PRODUCT: succinate dehydrogenase complex, subunit C, integral membrane protein, 15kDa DESCRIPTION: [EC:1.3.99.1] Succinate dehydrogenase, cytochrome b560 subunit COMMENT: Blast2x vs SP: FUNCTION: Mono-heme cytochrome b. Involved in system II of the mitochondrial electron transport chain which is responsible for transferring electrons from succinate to ubiquinone…
TC136469	0.915547013282776	3.8585000038147	6.3390	GENE PRODUCT: hypothetical protein predicted by Glimmer/Critica COMMENT: No hits found.
TC136479	2.24161005020142	0.343950986862183	3.0879	GENE PRODUCT: hypothetical protein predicted by Glimmer/Critica COMMENT: No hits found.
TC136480	3.39989995956421	0.164295002818108	15.8476	GENE PRODUCT: hypothetical protein predicted by Glimmer/Critica COMMENT: No hits found.
TC136513	0.394811004400253	0.159302994608879	12.3517	GENE PRODUCT: hypothetical protein predicted by Glimmer/Critica COMMENT: No hits found.
TC136568	0.0552960000932217	0.00533200008794665	3.0879	GENE PRODUCT: hypothetical protein predicted by Glimmer/Critica COMMENT: No hits found.
TC136576	1.8145500421524	-0.155294999480247	3.0879	GENE PRODUCT: conserved hypothetical protein DESCRIPTION: Protein of unknown function DUF775 COMMENT: Used Tools: Blast2x vs KEGG, InterPro, Blast2x vs KOG
TC136578	0.358175992965698	-0.117930002510548	3.0879	GENE PRODUCT: hypothetical protein predicted by Glimmer/Critica COMMENT: No hits found.
TC136584	-0.276486992835999	0.483936995267868	9.5085	GENE PRODUCT: short-chain dehydrogenase/reductase (SDR) family protein COMMENT: Used Tools: Blast2x vs KEGG
TC136591	-0.0174669995903969	-0.118143998086452	3.0879	GENE PRODUCT: hypothetical protein predicted by Glimmer/Critica COMMENT: No hits found.
TC136597	5.3825798034668	3.05013990402222	3.4803	GENE PRODUCT: DELLA protein RGL1 DESCRIPTION: DELLA protein RGL1 (RGA-like protein 1) (RGA-like protein). GRAS transcription factor COMMENT: Blast2x vs SP: FUNCTION: Probable transcriptional regulator that acts as a repressor of the gibberellin (GA) signaling pathway. Probably acts by participating in large multiprotein complexes that repress transcription of GA-inducible genes. Has overlapping b…
TC136636	0.294703990221024	-0.305842012166977	3.4844	GENE PRODUCT: lipase-like protein GO NUMBERS: 4806 6629 DESCRIPTION: Lipase, class 3 COMMENT: Used Tools: Blast2x vs KEGG, InterPro, Blast2x vs KOG
TC136670	0.741454005241394	1.10337996482849	8.0565	GENE PRODUCT: hypothetical protein predicted by Glimmer/Critica COMMENT: No hits found.
TC136675	0.0133619997650385	6.17702007293701	4.2373	GENE PRODUCT: hypothetical protein predicted by Glimmer/Critica COMMENT: No hits found.
TC136683	0.246043995022774	0.150593996047974	3.0879	GENE PRODUCT: hypothetical protein predicted by Glimmer/Critica COMMENT: No hits found.
TC136692	0.276547998189926	0.0699969977140427	1.5440	GENE PRODUCT: hypothetical protein predicted by Glimmer/Critica GO NUMBERS: 3676 DESCRIPTION: Polynucleotidyl transferase, Ribonuclease H fold COMMENT: Used Tools: InterPro
TC136713	-0.307466000318527	0.180825993418694	3.0879	GENE PRODUCT: hypothetical protein predicted by Glimmer/Critica COMMENT: No hits found.
TC136717	4.33283996582031	4.81598997116089	3.0879	GENE PRODUCT: hypothetical protein predicted by Glimmer/Critica GO NUMBERS: 6952 DESCRIPTION: Gamma thionin COMMENT: Used Tools: InterPro
TC136758	0.793385028839111	0.0226690005511045	3.0879	GENE PRODUCT: hypothetical protein predicted by Glimmer/Critica COMMENT: No hits found.
TC136762	-0.566516995429993	-0.215992003679276	3.0879	GENE PRODUCT: hypothetical protein predicted by Glimmer/Critica COMMENT: No hits found.
TC136768	-0	-0	3.0879	GENE PRODUCT: hypothetical protein predicted by Glimmer/Critica COMMENT: No hits found.
TC136782	-0.249258995056152	-0.464897006750107	1.5440	GENE PRODUCT: Calcium-binding allergen Bet v 3 (Bet v III). GO NUMBERS: 5509 DESCRIPTION: EF-Hand type COMMENT: Blast2x vs SP: FUNCTION: Could be involved in calcium metabolism in pollen. Binds 3 calcium ions. ALLERGEN: Causes an allergic reaction in human. SIMILARITY: Contains 4 EF-hand domains. KEYWORDS: Allergen; Calcium; Repeat Used Tools: Blast2x vs KEGG, Blast2x vs SP, InterPro
TC136824	9.39739036560059	5.45682001113892	14.3148	GENE PRODUCT: Alpha-amylase/subtilisin inhibitor precursor DESCRIPTION: Alpha-amylase/subtilisin inhibitor precursor (RASI). Kunitz inhibitor ST1-like COMMENT: Blast2x vs SP: FUNCTION: This protein inhibits independently subtilisin and T.castaneum alpha-amylase but not barley alpha-amylase. SIMILARITY: Belongs to the protease inhibitor I3 (leguminous Kunitz-type inhibitor) family. KEYWORDS: Alpha…
TC136842	-0	-0	3.0879	GENE PRODUCT: hypothetical protein predicted by Glimmer/Critica COMMENT: No hits found.
TC136845	-0.92993301153183	-1.41022002696991	6.3474	GENE PRODUCT: photoassimilate-responsive protein-related DESCRIPTION: PAR1 COMMENT: Used Tools: Blast2x vs KEGG, InterPro
TC136859	1.20717000961304	0.0225469991564751	3.0879	GENE PRODUCT: hypothetical protein predicted by Glimmer/Critica COMMENT: No hits found.
TC136865	6.2071099281311	0.352243989706039	3.0879	GENE PRODUCT: Meiotically up-regulated gene 89 protein. GO NUMBERS: 16020 DESCRIPTION: Protein of unknown function DUF284, transmembrane eukaryotic COMMENT: Blast2x vs SP: FUNCTION: Has a role in meiosis. SUBCELLULAR LOCATION: Endoplasmic reticulum membrane; Multi-pass membrane protein. SIMILARITY: Belongs to the CDC50/LEM3 family. KEYWORDS: Complete proteome; Endoplasmic reticulum; Meiosis; Memb…
TC136866	-0.480601012706757	-0.52266800403595	1.5440	GENE PRODUCT: hypothetical protein predicted by Glimmer/Critica COMMENT: No hits found.
TC136956	-0.0619329996407032	-0.278261989355087	3.0879	GENE PRODUCT: hypothetical protein predicted by Glimmer/Critica COMMENT: No hits found.
TC136968	5.75323009490967	0.0096469996497035	6.3390	EC NUMBER: 3.1.27.1 GENE PRODUCT: ribonuclease 1 (RNS1) GO NUMBERS: 3723 4521 DESCRIPTION: [EC:3.1.27.1] Ribonuclease T2 COMMENT: Used Tools: Blast2x vs KEGG, InterPro
TC137056	-0.473605006933212	-0.663591980934143	3.0879	GENE PRODUCT: hypothetical protein predicted by Glimmer/Critica COMMENT: No hits found.
TC137084	1.92366003990173	1.34372997283936	3.0879	GENE PRODUCT: hypothetical protein predicted by Glimmer/Critica COMMENT: No hits found.
TC137101	0.0226850006729364	-0.048105001449585	2.4541	GENE PRODUCT: expressed protein COMMENT: Used Tools: Blast2x vs KEGG
TC137102	2.15075993537903	-0.0381270013749599	3.0879	GENE PRODUCT: hypothetical protein predicted by Glimmer/Critica COMMENT: No hits found.
TC137120	-0	-0	3.0879	GENE PRODUCT: hypothetical protein COMMENT: Used Tools: Blast2x vs KEGG
TC137148	-0.0617480017244816	-0.0185480006039143	3.0879	GENE PRODUCT: hypothetical protein predicted by Glimmer/Critica COMMENT: No hits found.
TC137154	9.12110042572021	7.86159992218018	3.3272	GENE PRODUCT: hypothetical protein predicted by Glimmer/Critica COMMENT: No hits found.
TC137164	-0.143941000103951	-0.174125000834465	4.3589	GENE PRODUCT: La-related protein 6 DESCRIPTION: La-related protein 6 (La ribonucleoprotein domain family member 6) (Acheron). Winged helix repressor DNA-binding COMMENT: Blast2x vs SP: SIMILARITY: Contains 1 HTH La-type RNA-binding domain. KEYWORDS: Phosphorylation; RNA-binding Used Tools: Blast2x vs KEGG, Blast2x vs SP, InterPro, Blast2x vs KOG
TC137176	5.37876987457275	0.0728069990873337	6.3390	GENE PRODUCT: hypothetical protein predicted by Glimmer/Critica COMMENT: No hits found.
TC137189	7.93924999237061	7.79982995986938	17.1648	GENE PRODUCT: hypothetical protein predicted by Glimmer/Critica COMMENT: No hits found.
TC137192	-0	-0	3.0879	GENE PRODUCT: hypothetical protein predicted by Glimmer/Critica COMMENT: No hits found.
TC137216	0.179914996027946	0.272186011075974	1.5440	GENE PRODUCT: Probable small nuclear ribonucleoprotein F DESCRIPTION: Probable small nuclear ribonucleoprotein F (snRNP-F) (Sm protein F) (Sm-F) (SmF). Like-Sm ribonucleoprotein-related, core COMMENT: Blast2x vs SP: FUNCTION: Probable common Sm protein, is found in U1 and U2 snRNPs (By similarity). SUBCELLULAR LOCATION: Nucleus (By similarity). SIMILARITY: Belongs to the snRNP Sm proteins family.…
TC137227	3.75874996185303	-0.184492006897926	4.6319	EC NUMBER: 3.6.1.- GENE PRODUCT: RuvB-like 2 (EC 3.6.1.-). DESCRIPTION: [EC:3.6.1.-] COMMENT: Blast2x vs SP: FUNCTION: Possesses single-stranded DNA-stimulated ATPase and ATP- dependent DNA helicase (5' to 3') activity. Component of the NuA4 histone acetyltransferase complex which is involved in transcriptional activation of select genes principally by acetylation of nucleosomal histone H4 and H2…
TC137255	0.244363993406296	0.277024000883102	5.0911	GENE PRODUCT: hypothetical protein predicted by Glimmer/Critica COMMENT: No hits found.
TC137316	-0.900831997394562	-0.789967000484467	3.0879	GENE PRODUCT: hypothetical protein predicted by Glimmer/Critica COMMENT: No hits found.
TC137326	4.51968002319336	0.125780001282692	3.0879	GENE PRODUCT: 26S proteasome non-ATPase regulatory subunit 12. DESCRIPTION: Proteasome component region PCI COMMENT: Blast2x vs SP: FUNCTION: Acts as a regulatory subunit of the 26S proteasome which is involved in the ATP-dependent degradation of ubiquitinated proteins (By similarity). SUBUNIT: Component of the PA700 complex (By similarity). SIMILARITY: Contains 1 PCI domain. KEYWORDS: Acetylatio…
TC137327	-0.365648001432419	-0.104819998145103	3.0879	GENE PRODUCT: Annexin D5 (AnnAt5). GO NUMBERS: 5509 5544 DESCRIPTION: Annexin COMMENT: Blast2x vs SP: TISSUE SPECIFICITY: Expressed mainly in roots and flowers. Lower in stems and leaves. DOMAIN: A pair of annexin repeats may form one binding site for calcium and phospholipid. SIMILARITY: Belongs to the annexin family. SIMILARITY: Contains 4 annexin repeats. SEQUENCE CAUTION: Sequence=ABK28456.1;…
TC137353	-0.741744995117188	0.280436009168625	2.4541	GENE PRODUCT: hypothetical protein predicted by Glimmer/Critica COMMENT: No hits found.
TC137373	0.0361309982836246	6.88813018798828	6.3390	GENE PRODUCT: hypothetical protein predicted by Glimmer/Critica COMMENT: No hits found.
TC137390	-0.00905099976807833	0.145780995488167	3.3941	GENE PRODUCT: expressed protein GO NUMBERS: 166 DESCRIPTION: Nucleotide-binding, alpha-beta plait COMMENT: Used Tools: Blast2x vs KEGG, InterPro
TC137410	-0.385612010955811	0.185170993208885	3.0879	GENE PRODUCT: Putative GATA transcription factor 13. GO NUMBERS: 3700 5634 6355 8270 43565 DESCRIPTION: Zinc finger, GATA-type COMMENT: Blast2x vs SP: FUNCTION: Transcriptional activator that specifically binds 5'- GATA-3' or 5'-GAT-3' motifs within gene promoters. May be involved in the regulation of some light-responsive genes (By similarity). SUBCELLULAR LOCATION: Nucleus (Probable). SIMILARIT…
TC137449	-0.0674550011754036	8.18527030944824	8.7719	GENE PRODUCT: hypothetical protein predicted by Glimmer/Critica DESCRIPTION: Thioredoxin fold COMMENT: Used Tools: InterPro
TC137451	-0.290297001600266	-0.351958990097046	3.0879	GENE PRODUCT: hypothetical protein predicted by Glimmer/Critica COMMENT: No hits found.
TC137462	-0.098531000316143	-0.054552998393774	3.0879	GENE PRODUCT: hypothetical protein predicted by Glimmer/Critica DESCRIPTION: High mobility group box, HMG COMMENT: Used Tools: InterPro
TC137463	0.400317996740341	0.413881003856659	1.5440	GENE PRODUCT: expressed protein COMMENT: Used Tools: Blast2x vs KEGG
TC137495	8.58522033691406	7.63905000686646	6.3390	NAME: dcd EC NUMBER: 3.5.1.23 GENE PRODUCT: Neutral ceramidase precursor DESCRIPTION: Neutral ceramidase precursor (EC 3.5.1.23) (NCDase) (N-CDase) (Acylsphingosine deacylase) (N-acylsphingosine amidohydrolase). Neutral/alkaline nonlysosomal ceramidase COMMENT: Blast2x vs SP: FUNCTION: Hydrolyzes the sphingolipid ceramide into sphingosine and free fatty acid (By similarity). CATALYTIC ACTIVITY: N…
TC137513	5.55813980102539	0.606168985366821	3.0879	NAME: hta2 GENE PRODUCT: Histone H2A.1. GO NUMBERS: 3677 DESCRIPTION: Histone-fold COMMENT: Blast2x vs SP: FUNCTION: Core component of nucleosome which plays a central role in DNA double strand break (DSB) repair. Nucleosomes wrap and compact DNA into chromatin, limiting DNA accessibility to the cellular machineries which require DNA as a template. Histones thereby play a central role in transcri…
TC137521	4.44788980484009	4.53970003128052	9.5085	GENE PRODUCT: hypothetical protein predicted by Glimmer/Critica GO NUMBERS: 6810 8519 16020 DESCRIPTION: Ammonium transporter COMMENT: Used Tools: InterPro
TC137524	-0.0295109990984201	0.0949440002441406	41.4974	GENE PRODUCT: hypothetical protein predicted by Glimmer/Critica COMMENT: No hits found.
TC137525	7.49742984771729	0.0615790002048016	9.5085	GENE PRODUCT: hypothetical protein predicted by Glimmer/Critica COMMENT: No hits found.
TC137556	-0.599591016769409	-0.83184802532196	3.0879	GENE PRODUCT: eukaryotic translation initiation factor 5A, putative / eIF-5A, putative DESCRIPTION: Translation protein SH3-like COMMENT: Used Tools: Blast2x vs KEGG, InterPro, Blast2x vs KOG
TC137568	1.00625002384186	0.194921001791954	3.0879	GENE PRODUCT: conserved hypothetical protein GO NUMBERS: 3676 5622 8270 DESCRIPTION: Zinc finger, C2H2-type COMMENT: Used Tools: Blast2x vs KEGG, InterPro
TC137576	1.71165001392365	0.0215629991143942	3.0879	GENE PRODUCT: Kinesin heavy chain (Synkin). DESCRIPTION: Protein of unknown function DUF465 COMMENT: Blast2x vs SP: FUNCTION: Kinesin is a microtubule-associated force-producing protein that may play a role in organelle transport. Its motor activity is directed toward the microtubule's plus end. The speed of this motor is 4-5 times faster than its animal counterparts. DOMAIN: Composed of three st…
TC137578	-0.0673770010471344	-0.0755200013518333	3.1737	GENE PRODUCT: Putative chloride channel-like protein CLC-g. DESCRIPTION: Chloride channel, core COMMENT: Blast2x vs SP: FUNCTION: Putative voltage-gated chloride channel. SUBUNIT: Homodimer (By similarity). SUBCELLULAR LOCATION: Membrane; Multi-pass membrane protein. SIMILARITY: Belongs to the chloride channel (TC 1.A.11) family. SIMILARITY: Contains 2 CBS domains. KEYWORDS: CBS domain; Chloride;…
TC137625	-0.00552299991250038	-0.354090988636017	2.4541	GENE PRODUCT: hypothetical protein predicted by Glimmer/Critica COMMENT: No hits found.
TC137626	-1.12957000732422	-0.85391902923584	1.5440	GENE PRODUCT: hypothetical protein predicted by Glimmer/Critica COMMENT: No hits found.
TC137743	4.33082008361816	0.0686699971556664	3.0879	NAME: pmt3 GENE PRODUCT: Ubiquitin-like protein pmt3/smt3 precursor. GO NUMBERS: 6464 DESCRIPTION: Ubiquitin COMMENT: Blast2x vs SP: FUNCTION: Required for chromosome segregation where it may be involved in microtubule assembly. Loss of smt3 leads to an increase in telomere length. INTERACTION: P36592:rad22; NbExp=1; IntAct=EBI-966336, EBI-966242; SUBCELLULAR LOCATION: Nucleus. SIMILARITY: Belong…
TC137760	-0.795026004314423	-1.0799800157547	1.5440	GENE PRODUCT: Cysteine-rich repeat secretory protein 11 precursor. DESCRIPTION: Protein of unknown function DUF26 COMMENT: Blast2x vs SP: SUBCELLULAR LOCATION: Secreted (Potential). SIMILARITY: Belongs to the cysteine-rich repeat secretory protein family. SIMILARITY: Contains 2 DUF26 domains. KEYWORDS: Repeat; Secreted; Signal Used Tools: Blast2x vs KEGG, Blast2x vs SP, InterPro
TC137762	0.16074800491333	0.0109590003266931	1.5440	GENE PRODUCT: expressed protein COMMENT: Used Tools: Blast2x vs KEGG
TC137796	-0.442294001579285	-0.477160006761551	2.4541	GENE PRODUCT: Probable small nuclear ribonucleoprotein G DESCRIPTION: Probable small nuclear ribonucleoprotein G (snRNP-G) (Sm protein G) (Sm-G) (SmG). Like-Sm ribonucleoprotein-related, core COMMENT: Blast2x vs SP: FUNCTION: Probable common Sm protein, is found in U1 and U2 snRNPs (By similarity). SUBCELLULAR LOCATION: Nucleus (Potential). SIMILARITY: Belongs to the snRNP Sm proteins family. KEY…
TC137799	-0.184380993247032	1.03267002105713	1.6970	GENE PRODUCT: C2 domain-containing protein DESCRIPTION: C2 calcium/lipid-binding region, CaLB COMMENT: Used Tools: Blast2x vs KEGG, InterPro, Blast2x vs KOG
TC137800	-0.217170998454094	-0.0032619999255985	1.6970	GENE PRODUCT: hypothetical protein DESCRIPTION: RNA-directed DNA polymerase (reverse transcriptase), related COMMENT: Used Tools: Blast2x vs KEGG, InterPro
TC137858	-0	-0	3.0879	GENE PRODUCT: hypothetical protein predicted by Glimmer/Critica COMMENT: No hits found.
TC137868	1.81669998168945	0.543666005134583	6.3390	EC NUMBER: 2.7.11.- GENE PRODUCT: Cysteine-rich receptor-like protein kinase 37 precursor DESCRIPTION: Cysteine-rich receptor-like protein kinase 37 precursor (EC 2.7.11.-) (Cysteine-rich RLK37). Protein kinase-like COMMENT: Blast2x vs SP: CATALYTIC ACTIVITY: ATP + a protein = ADP + a phosphoprotein. SUBCELLULAR LOCATION: Membrane; Single-pass membrane protein (Potential). SIMILARITY: Belongs to …
TC137871	-0.502514004707336	-0.126118004322052	3.0879	EC NUMBER: 2.7.1.- GENE PRODUCT: CBL-interacting protein kinase 9 (CIPK9) GO NUMBERS: 7165 DESCRIPTION: [EC:2.7.1.-] CBL-interacting serine/threonine-protein kinase 24 (EC 2.7.11.1) (SNF1-related kinase 3.11) (Protein SALT OVERLY SENSITIVE 2). NAF COMMENT: Blast2x vs SP: FUNCTION: Involved in the regulatory pathway for the control of intracellular Na(+) and K(+) homeostasis and salt tolerance. Ac…
TC137872	6.19129991531372	-0.100391998887062	3.0879	NAME: CNB1 GENE PRODUCT: Calcineurin subunit B GO NUMBERS: 5509 DESCRIPTION: Calcineurin subunit B (Protein phosphatase 2B regulatory subunit) (Calcineurin regulatory subunit). EF-Hand type COMMENT: Blast2x vs SP: FUNCTION: Regulatory subunit of calcineurin, a calcium-dependent, calmodulin stimulated protein phosphatase. Confers calcium sensitivity. SUBUNIT: Composed of a catalytic subunit (A) an…
TC137873	5.58888006210327	0.157056003808975	3.0879	GENE PRODUCT: Coatomer subunit zeta-1 GO NUMBERS: 6810 DESCRIPTION: Coatomer subunit zeta-1 (Zeta-1 coat protein) (Zeta-1 COP). Longin-like COMMENT: Blast2x vs SP: FUNCTION: The coatomer is a cytosolic protein complex that binds to dilysine motifs and reversibly associates with Golgi non- clathrin-coated vesicles, which further mediate biosynthetic protein transport from the ER, via the Golgi up …
TC137967	0.0254089999943972	-0.0159859992563725	3.0879	GENE PRODUCT: hypothetical protein predicted by Glimmer/Critica COMMENT: No hits found.
TC138023	-0.00664900010451674	-0.46263799071312	1.8547	GENE PRODUCT: hypothetical protein predicted by Glimmer/Critica GO NUMBERS: 3676 DESCRIPTION: RNA recognition motif, RNP-1 COMMENT: Used Tools: InterPro
TC138034	2.54998993873596	2.05941009521484	3.0879	GENE PRODUCT: hypothetical protein predicted by Glimmer/Critica COMMENT: No hits found.
TC138044	10.1085996627808	9.28083992004395	3.3272	GENE PRODUCT: Germin-like protein subfamily 2 member 4 precursor. DESCRIPTION: RmlC-like jelly roll fold COMMENT: Blast2x vs SP: FUNCTION: May play a role in plant defense. Has probably no oxalate oxidase activity even if the active site is conserved. SUBUNIT: Oligomer (believed to be a pentamer but probably hexamer) (By similarity). SUBCELLULAR LOCATION: Secreted, extracellular space, apoplast (…
TC138114	5.84568023681641	0.29763600230217	3.0879	NAME: ATG8 GENE PRODUCT: Autophagy-related protein 8 precursor DESCRIPTION: Autophagy-related protein 8 precursor (Autophagy-related ubiquitin- like modifier atg8). Light chain 3 (LC3) COMMENT: Blast2x vs SP: FUNCTION: Involved in cytoplasm to vacuole transport (Cvt) vesicles and autophagosomes formation. May mediate the delivery of the vesicles and autophagosomes to the vacuole via the microtubu…
TC138125	7.23420000076294	5.83658981323242	6.3390	GENE PRODUCT: hypothetical protein predicted by Glimmer/Critica COMMENT: No hits found.
TC138130	0.296115010976791	0.683948993682861	1.5440	GENE PRODUCT: heavy-metal-associated domain-containing protein GO NUMBERS: 30001 46872 DESCRIPTION: Heavy metal transport/detoxification protein COMMENT: Used Tools: Blast2x vs KEGG, InterPro
TC138137	-0.0294899996370077	-0.0969069972634315	1.6970	GENE PRODUCT: Snurportin-1 (RNA U transporter 1). COMMENT: Blast2x vs SP: FUNCTION: Functions as an U snRNP-specific nuclear import adapter. Involved in the trimethylguanosine (m3G)-cap-dependent nuclear import of U snRNPs. Binds specifically to the terminal m3G-cap U snRNAs (By similarity). SUBCELLULAR LOCATION: Nucleus (By similarity). Cytoplasm (By similarity). Note=Nucleoplasmic shuttling pro…
TC138172	-0.316480994224548	-0.290710002183914	3.3941	EC NUMBER: 1.13.11.12 GENE PRODUCT: lipoxygenase, putative GO NUMBERS: 16702 46872 DESCRIPTION: [EC:1.13.11.12] Lipoxygenase, C-terminal COMMENT: Blast2x vs SP: FUNCTION: Plant lipoxygenase may be involved in a number of diverse aspects of plant physiology including growth and development, pest resistance, and senescence or responses to wounding. It catalyzes the hydroperoxidation of lipids, cont…
TC138180	3.46795010566711	0.878309011459351	1.5440	GENE PRODUCT: Putative RING-H2 finger protein ATL1E. DESCRIPTION: Zinc finger, RING/FYVE/PHD-type COMMENT: Blast2x vs SP: PATHWAY: Ubiquitin conjugation; third step. DOMAIN: The RING-type zinc finger domain mediates binding to an E2 ubiquitin-conjugating enzyme (By similarity). SIMILARITY: Belongs to the RING-type zinc finger family. ATL subfamily. SIMILARITY: Contains 1 RING-type zinc finger. KE…
TC138220	-0.764618992805481	-0.673291027545929	3.0879	GENE PRODUCT: amino acid transporter family protein DESCRIPTION: Amino acid transporter, transmembrane COMMENT: Used Tools: Blast2x vs KEGG, InterPro
TC138268	-0.428537994623184	-0.10598199814558	3.0879	GENE PRODUCT: hypothetical protein predicted by Glimmer/Critica COMMENT: No hits found.
TC138275	0.335956007242203	-0.234451994299889	2.8822	EC NUMBER: 6.3.2.19 GENE PRODUCT: Probable ubiquitin-conjugating enzyme E2 R521 GO NUMBERS: 6464 6512 19787 DESCRIPTION: Probable ubiquitin-conjugating enzyme E2 R521 (EC 6.3.2.19) (Ubiquitin-protein ligase) (Ubiquitin carrier protein). Ubiquitin-conjugating enzyme, E2 COMMENT: Blast2x vs SP: FUNCTION: Catalyzes the covalent attachment of ubiquitin to other proteins (By similarity). CATALYTIC ACT…
TC138306	4.21962022781372	0.496796995401382	4.6319	NAME: SOD1 EC NUMBER: 1.15.1.1 GENE PRODUCT: superoxide dismutase GO NUMBERS: 4785 6801 46872 DESCRIPTION: [Cu-Zn], chloroplast (SODCP) / copper/zinc superoxide dismutase (CSD2) [EC:1.15.1.1] Superoxide dismutase [Cu-Zn], chloroplast precursor (EC 1.15.1.1). Superoxide dismutase, copper/zinc binding COMMENT: Blast2x vs SP: FUNCTION: Destroys radicals which are normally produced within the cells a…
TC138312	6.88439989089966	6.08643007278442	3.0879	GENE PRODUCT: Oleoyl-acyl carrier protein thioesterase, chloroplast precursor GO NUMBERS: 36 6633 DESCRIPTION: [acyl carrier protein] thioesterase, putative / acyl-ACP thioesterase, putative / oleoyl-[acyl-carrier protein] hydrolase, putative / S-acyl fatty acid synthase thioesterase, putative Oleoyl-acyl carrier protein thioesterase, chloroplast precursor (EC 3.1.2.14) (18:0-acyl-carrier protein…
TC138314	-2.18299007415771	-0.427325993776321	4.9082	GENE PRODUCT: esterase/lipase/thioesterase family protein COMMENT: Used Tools: Blast2x vs KEGG
TC138346	0.456757009029388	0.222185000777245	3.0879	GENE PRODUCT: Uncharacterized protein YGL101W. DESCRIPTION: Metal-dependent phosphohydrolase, HD region, subdomain COMMENT: Blast2x vs SP: INTERACTION: P02994:TEF1; NbExp=1; IntAct=EBI-23891, EBI-6314; MISCELLANEOUS: Present with 1500 molecules/cell. KEYWORDS: Complete proteome Used Tools: Blast2x vs KEGG, Blast2x vs SP, InterPro, Blast2x vs KOG
TC138370	4.33820009231567	2.40876007080078	1.6970	GENE PRODUCT: White-brown complex homolog protein 11. GO NUMBERS: 5524 16887 DESCRIPTION: ABC transporter related COMMENT: Blast2x vs SP: SUBCELLULAR LOCATION: Membrane; Multi-pass membrane protein (By similarity). TISSUE SPECIFICITY: Constitutively expressed in aerial tissues. INDUCTION: By NaCl, abscisic acid (ABA) and glucose. Repressed by H(2)O(2). SIMILARITY: Belongs to the ABC transporter f…
TC138381	7.5770001411438	0.31768599152565	3.0879	NAME: PRE9 EC NUMBER: 3.4.25.1 GENE PRODUCT: proteasome (prosome, macropain) subunit, alpha type 4 GO NUMBERS: 4298 5839 6511 DESCRIPTION: [EC:3.4.25.1] Proteasome subunit alpha type 4 (EC 3.4.25.1) (Proteasome subunit alpha type 3) (20S proteasome alpha subunit C-1) (Proteasome 27 kDa subunit) (Proteasome component 9). 20S proteasome, A and B subunits COMMENT: Blast2x vs SP: FUNCTION: The protea…
TC138415	9.19890022277832	2.22947001457214	3.0879	NAME: htb1 GENE PRODUCT: Histone H2B. GO NUMBERS: 786 3677 5634 6334 7001 DESCRIPTION: Histone H2B COMMENT: Blast2x vs SP: FUNCTION: Core component of nucleosome. Nucleosomes wrap and compact DNA into chromatin, limiting DNA accessibility to the cellular machineries which require DNA as a template. Histones thereby play a central role in transcription regulation, DNA repair, DNA replication and c…
TC138446	0.213467001914978	-0.239201992750168	3.0879	GENE PRODUCT: hypothetical protein predicted by Glimmer/Critica COMMENT: No hits found.
TC138452	-0.0516370013356209	0.10215300321579	2.7292	EC NUMBER: 3.6.1.- GENE PRODUCT: RNA helicase, putative DESCRIPTION: [EC:3.6.1.-] Activating signal cointegrator 1 complex subunit 3 (EC 3.6.1.-) (ASC-1 complex subunit p200) (Trip4 complex subunit p200) (Helicase, ATP binding 1). Sec63 COMMENT: Blast2x vs SP: FUNCTION: Enhances NF-kappa-B, SRF and AP1 transactivation. SUBUNIT: Part of TRIP4 complex, that contains ASCC1, ASCC2 and ASCC3. SUBCELLU…
TC138541	-0.595984995365143	-1.08002996444702	3.0879	GENE PRODUCT: expressed protein COMMENT: Used Tools: Blast2x vs KEGG
TC138575	-0.053821999579668	6.39849996566772	6.3390	GENE PRODUCT: hypothetical protein predicted by Glimmer/Critica COMMENT: No hits found.
TC138582	5.62848997116089	0.204051002860069	3.0879	EC NUMBER: 3.4.25.1 GENE PRODUCT: proteasome (prosome, macropain) subunit, beta type 2 GO NUMBERS: 4298 5839 6511 DESCRIPTION: [EC:3.4.25.1] Probable proteasome subunit beta type 2 (EC 3.4.25.1). 20S proteasome, A and B subunits COMMENT: Blast2x vs SP: FUNCTION: The proteasome is a multicatalytic proteinase complex which is characterized by its ability to cleave peptides with Arg, Phe, Tyr, Leu, …
TC138583	2.059730052948	1.61466002464294	3.0879	EC NUMBER: 1.14.11.13 GENE PRODUCT: gibberellin 2-oxidase, putative / GA2-oxidase, putative DESCRIPTION: [EC:1.14.11.13] Gibberellin 2-beta-dioxygenase (EC 1.14.11.13) (Gibberellin 2-beta- hydroxylase) (Gibberellin 2-oxidase) (GA 2-oxidase). 2OG-Fe(II) oxygenase COMMENT: Blast2x vs SP: FUNCTION: Catalyzes the 2-beta-hydroxylation of several biologically active gibberellins, leading to the homeost…
TC138621	2.70958995819092	0.103965997695923	3.0879	GENE PRODUCT: hypothetical protein predicted by Glimmer/Critica COMMENT: No hits found.
TC138645	-0.19964300096035	-0.576839029788971	1.9565	GENE PRODUCT: Serine/threonine protein phosphatase 2A 59 kDa regulatory subunit B' eta isoform GO NUMBERS: 159 7165 8601 DESCRIPTION: Serine/threonine protein phosphatase 2A 59 kDa regulatory subunit B' eta isoform (PP2A, B' subunit, eta isoform) (AtB' eta). Protein phosphatase 2A, regulatory B subunit, B56 COMMENT: Blast2x vs SP: FUNCTION: The B regulatory subunit may modulate substrate selectiv…
TC138649	0.250721991062164	0.39172700047493	3.0879	GENE PRODUCT: hypothetical protein predicted by Glimmer/Critica COMMENT: No hits found.
TC138653	0.00212000007741153	0.0397480018436909	3.4844	NAME: GIM3 GENE PRODUCT: Probable prefoldin subunit 4 (VIP3 protein). DESCRIPTION: Prefoldin COMMENT: Blast2x vs SP: FUNCTION: Binds specifically to cytosolic chaperonin (c-CPN) and transfers target proteins to it. Binds to nascent polypeptide chain and promotes folding in an environment in which there are many competing pathways for nonnative proteins (By similarity). SUBUNIT: Heterohexamer of t…
TC138659	3.01270008087158	0.463393986225128	3.0879	EC NUMBER: 3.4.25.1 GENE PRODUCT: proteasome (prosome, macropain) subunit, beta type 1 GO NUMBERS: 4298 5839 6511 DESCRIPTION: [EC:3.4.25.1] Proteasome subunit beta type 1-B (EC 3.4.25.1) (20S proteasome beta 6 subunit B) (B6-B). 20S proteasome, A and B subunits COMMENT: Blast2x vs SP: FUNCTION: The proteasome is a multicatalytic proteinase complex which is characterized by its ability to cleave …
TC138674	0.20567199587822	-0.203492999076843	3.0879	GENE PRODUCT: hypothetical protein predicted by Glimmer/Critica COMMENT: No hits found.
TC138688	0.342900007963181	0.11590900272131	3.0879	GENE PRODUCT: Thioredoxin H-type 4 (Trx-H-4). DESCRIPTION: Thioredoxin-like fold COMMENT: Blast2x vs SP: FUNCTION: Participates in various redox reactions through the reversible oxidation of the active center dithiol to a disulfide. The H form is known to activate a number of cytosolic enzymes (By similarity). SUBCELLULAR LOCATION: Cytoplasm (By similarity). SIMILARITY: Belongs to the thioredoxin…
TC138713	-0.432170987129211	0.441219002008438	1.6970	GENE PRODUCT: hypothetical protein predicted by Glimmer/Critica COMMENT: No hits found.
TC138853	-0.0859280005097389	-0.20465299487114	4.2373	GENE PRODUCT: hypothetical protein COMMENT: Used Tools: Blast2x vs KEGG
TC138854	7.2407398223877	0.451945006847382	6.3390	GENE PRODUCT: hypothetical protein predicted by Glimmer/Critica COMMENT: No hits found.
TC138932	0.399392992258072	0.0554450005292892	3.0879	GENE PRODUCT: hypothetical protein predicted by Glimmer/Critica COMMENT: No hits found.
TC138969	-0.555625021457672	-0.66898500919342	1.8034	EC NUMBER: 1.14.-.- GENE PRODUCT: cytochrome P450, putative GO NUMBERS: 4497 5506 6118 20037 DESCRIPTION: [EC:1.14.-.-] Cytochrome P450 86A1 (EC 1.14.-.-) (CYPLXXXVI) (P450-dependent fatty acid omega-hydroxylase). Cytochrome P450 COMMENT: Blast2x vs SP: FUNCTION: Catalyzes the omega-hydroxylation of various fatty acids (FA). Acts on saturated and unsaturated fatty acids with chain lengths from C1…
TC138999	-0.869071006774902	-0.597701013088226	2.6117	GENE PRODUCT: hypothetical protein predicted by Glimmer/Critica COMMENT: No hits found.
TC139012	0.021789999678731	0.159143000841141	6.3390	GENE PRODUCT: hypothetical protein predicted by Glimmer/Critica COMMENT: No hits found.
TC139014	-0.373701989650726	-0.333727985620499	3.0879	GENE PRODUCT: hypothetical protein predicted by Glimmer/Critica COMMENT: No hits found.
TC139078	1.65004003047943	1.51363003253937	3.0879	GENE PRODUCT: subtilase family protein DESCRIPTION: Subtilisin-related serine protease COMMENT: Used Tools: Blast2x vs KEGG, InterPro
TC139079	-0.289467006921768	-0.2049939930439	1.5440	GENE PRODUCT: hypothetical protein predicted by Glimmer/Critica COMMENT: No hits found.
TC139113	5.20493984222412	3.93712997436523	3.3272	GENE PRODUCT: hypothetical protein predicted by Glimmer/Critica COMMENT: No hits found.
TC139118	0.898591995239258	-0.16168899834156	3.0879	GENE PRODUCT: HIT-type zinc finger-containing protein C1orf181 homolog. DESCRIPTION: Zinc finger, HIT-type COMMENT: Blast2x vs SP: ALTERNATIVE PRODUCTS: Event=Alternative splicing; Named isoforms=2; Name=1; IsoId=Q3UFB2-1; Sequence=Displayed; Name=2; IsoId=Q3UFB2-2; Sequence=VSP_023573; Note=No experimental confirmation available; SIMILARITY: Contains 1 HIT-type zinc finger. KEYWORDS: Alternative…
TC139156	-0.557318985462189	-0.360049992799759	3.0879	GENE PRODUCT: hypothetical protein predicted by Glimmer/Critica COMMENT: No hits found.
TC139172	-0.43435001373291	0.103552997112274	1.6970	GENE PRODUCT: hypothetical protein predicted by Glimmer/Critica COMMENT: No hits found.
TC139182	0.499173998832703	0.00377100007608533	3.0879	GENE PRODUCT: hypothetical protein predicted by Glimmer/Critica COMMENT: No hits found.
TC139190	0.508316993713379	0.032125998288393	3.0879	GENE PRODUCT: hypothetical protein predicted by Glimmer/Critica COMMENT: No hits found.
TC139221	-0.0252000000327826	0.0509970001876354	2.4541	GENE PRODUCT: hypothetical protein predicted by Glimmer/Critica COMMENT: No hits found.
TC139229	-0.288830995559692	0.0140359997749329	6.3390	EC NUMBER: 3.1.1.11 GENE PRODUCT: pectinesterase family protein DESCRIPTION: [EC:3.1.1.11] Pectin lyase fold COMMENT: Used Tools: Blast2x vs KEGG, InterPro
TC139234	3.50600004196167	0.0646649971604347	3.0879	GENE PRODUCT: hypothetical protein predicted by Glimmer/Critica GO NUMBERS: 5622 8270 DESCRIPTION: Zinc finger, RanBP2-type COMMENT: Used Tools: InterPro
TC139255	-0	-0	3.0879	GENE PRODUCT: hypothetical protein predicted by Glimmer/Critica COMMENT: No hits found.
TC139259	-0.0246549993753433	-0.153327003121376	3.3313	NAME: pgm1 EC NUMBER: 5.4.2.2 GENE PRODUCT: phosphoglucomutase, tandemly duplicated gene GO NUMBERS: 5975 16868 DESCRIPTION: [EC:5.4.2.2] Phosphoglucomutase, cytoplasmic (EC 5.4.2.2) (Glucose phosphomutase) (PGM). Phosphoglucomutase/phosphomannomutase alpha/beta/alpha domain III COMMENT: Blast2x vs SP: FUNCTION: This enzyme participates in both the breakdown and synthesis of glucose (By similarit…
TC139275	0.39826700091362	0.455904006958008	3.0879	GENE PRODUCT: hypothetical protein predicted by Glimmer/Critica COMMENT: No hits found.
TC139309	7.24459981918335	7.82483005523682	3.6325	GENE PRODUCT: Miraculin precursor (MIR). DESCRIPTION: Kunitz inhibitor ST1-like COMMENT: Blast2x vs SP: FUNCTION: Miraculin has the property of modifying a sour taste into a sweet taste. This alteration of taste perception persists for many minutes. SUBUNIT: Homotetramer; dimer of homodimer. TISSUE SPECIFICITY: Expressed in fruit pulp after pollination. Not expressed in seeds, stems or leaves. PT…
TC139312	0.117362998425961	-0.18928100168705	3.0879	GENE PRODUCT: hypothetical protein predicted by Glimmer/Critica COMMENT: No hits found.
TC139335	-0.452093005180359	-0.519997000694275	3.0879	GENE PRODUCT: hypothetical protein predicted by Glimmer/Critica COMMENT: No hits found.
TC139340	-0.072382003068924	-0.0601060017943382	3.3941	GENE PRODUCT: FAT domain-containing protein / phosphatidylinositol 3- and 4-kinase family protein COMMENT: Used Tools: Blast2x vs KEGG
TC139394	9.11524963378906	8.23309993743896	4.6319	GENE PRODUCT: Stellacyanin. DESCRIPTION: Cupredoxin COMMENT: Blast2x vs SP: BIOPHYSICOCHEMICAL PROPERTIES: Redox potential: E(0) is +184 mV; SIMILARITY: Contains 1 plastocyanin-like domain. KEYWORDS: Copper; Direct protein sequencing; Electron transport; Glycoprotein; Metal-binding; Transport Used Tools: Blast2x vs KEGG, Blast2x vs SP, InterPro
TC139408	-0.386729001998901	-0.356382012367249	3.0879	GENE PRODUCT: hypothetical protein predicted by Glimmer/Critica COMMENT: No hits found.
TC139433	-0.281780004501343	-0.158706992864609	6.3390	EC NUMBER: 6.2.1.3 GENE PRODUCT: acyl-CoA synthetase long-chain family member 5 GO NUMBERS: 3824 8152 DESCRIPTION: [EC:6.2.1.3] Long-chain-fatty-acid--CoA ligase 5 (EC 6.2.1.3) (Long-chain acyl-CoA synthetase 5) (LACS 5). AMP-dependent synthetase and ligase COMMENT: Blast2x vs SP: FUNCTION: Activation of long-chain fatty acids for both synthesis of cellular lipids, and degradation via beta-oxidat…
TC139475	0.800897002220154	-0.14020200073719	6.3390	GENE PRODUCT: Fe GO NUMBERS: 5385 6829 16021 DESCRIPTION: Fe(2+) transport protein 3, chloroplast precursor (Fe(II) transport protein 3) (Iron-regulated transporter 3). Zinc/iron permease, fungal and plant COMMENT: Blast2x vs SP: FUNCTION: May play a role in the transport of iron in the plastids (By similarity). SUBCELLULAR LOCATION: Plastid, chloroplast thylakoid membrane; Multi-pass membrane pr…
TC139482	0.313024997711182	0.0116959996521473	3.0879	EC NUMBER: 2.5.1.18 GENE PRODUCT: glutathione S-transferase DESCRIPTION: [EC:2.5.1.18] Glutathione S-transferase, C-terminal-like COMMENT: Used Tools: Blast2x vs KEGG, InterPro
TC139494	-0.020949000492692	0.624387979507446	3.3941	GENE PRODUCT: Uncharacterized protein ycf68 (ORF 134). COMMENT: Blast2x vs SP: SUBCELLULAR LOCATION: Plastid, chloroplast. SIMILARITY: Belongs to the ycf68 family. KEYWORDS: Chloroplast; Plastid Used Tools: Blast2x vs SP
TC139504	5.35894012451172	0.580877006053925	3.0879	EC NUMBER: 6.3.2.19 GENE PRODUCT: ubiquitin-conjugating enzyme E2M (UBC12 homolog, yeast) GO NUMBERS: 6464 6512 19787 DESCRIPTION: [EC:6.3.2.19] NEDD8-conjugating enzyme UBC12 (EC 6.3.2.-) (RUB1-conjugating enzyme) (RUB1-protein ligase) (Ubiquitin carrier protein 12). Ubiquitin-conjugating enzyme, E2 COMMENT: Blast2x vs SP: FUNCTION: Accepts the ubiquitin-like protein NEDD8/RUB1 from the UBA3-ULA…
TC139513	0.315079003572464	6.14657020568848	4.2373	NAME: h3.3 GENE PRODUCT: Histone H3.1. GO NUMBERS: 786 3677 5634 6334 7001 DESCRIPTION: Histone H3 COMMENT: Blast2x vs SP: FUNCTION: Core component of nucleosome. Nucleosomes wrap and compact DNA into chromatin, limiting DNA accessibility to the cellular machineries which require DNA as a template. Histones thereby play a central role in transcription regulation, DNA repair, DNA replication and c…
TC139555	-0.0483390018343925	-0.120718002319336	6.3474	GENE PRODUCT: hypothetical protein predicted by Glimmer/Critica COMMENT: No hits found.
TC139674	-0.361272007226944	0.208288997411728	1.5440	GENE PRODUCT: hypothetical protein predicted by Glimmer/Critica COMMENT: No hits found.
TC139725	0.0550450012087822	0.199775993824005	3.0879	GENE PRODUCT: expressed protein GO NUMBERS: 4190 6508 DESCRIPTION: Peptidase aspartic, catalytic COMMENT: Used Tools: Blast2x vs KEGG, InterPro
TC139755	-1.40962994098663	-0.490644007921219	3.0879	GENE PRODUCT: hypothetical protein predicted by Glimmer/Critica COMMENT: No hits found.
TC139795	0.0712350010871887	0.149743005633354	3.0879	GENE PRODUCT: hypothetical protein predicted by Glimmer/Critica COMMENT: No hits found.
TC139804	-0.117216996848583	0.0550480000674725	3.3941	GENE PRODUCT: hypothetical protein predicted by Glimmer/Critica COMMENT: No hits found.
TC139866	2.85160994529724	-0.161577999591827	3.0879	GENE PRODUCT: hypothetical protein predicted by Glimmer/Critica COMMENT: No hits found.
TC139872	0.0113760000094771	-0.0199820008128881	2.4541	GENE PRODUCT: Anamorsin DESCRIPTION: Anamorsin (Cytokine-induced apoptosis inhibitor 1). Protein of unknown function DUF689 COMMENT: Blast2x vs SP: FUNCTION: Probably required during hematopoiesis to mediate antiapoptotic effects of various cytokines. Confers resistance to apoptosis when overexpressed (By similarity). SUBCELLULAR LOCATION: Cytoplasm (By similarity). ALTERNATIVE PRODUCTS: Event=Al…
TC139873	-0.252330988645554	-0.21712900698185	4.5657	GENE PRODUCT: ethylene receptor, putative (EIN4) GO NUMBERS: 156 160 6355 DESCRIPTION: Response regulator receiver COMMENT: Used Tools: Blast2x vs KEGG, InterPro, Blast2x vs KOG
TC139878	4.02458000183105	0.315719991922379	3.0879	NAME: rpl5 GENE PRODUCT: 60S ribosomal protein L5-A. GO NUMBERS: 3735 5622 5840 6412 8097 DESCRIPTION: Ribosomal protein L5, eukaryotic COMMENT: Blast2x vs SP: FUNCTION: This protein binds 5S RNA. MISCELLANEOUS: There are two genes for L5 in S.pombe. SIMILARITY: Belongs to the ribosomal protein L18P family. KEYWORDS: Complete proteome; Ribonucleoprotein; Ribosomal protein; RNA-binding; rRNA-bindi…
TC139915	1.76217997074127	1.22032999992371	3.0879	GENE PRODUCT: expressed protein COMMENT: Used Tools: Blast2x vs KEGG
TC139952	0.109491996467113	0.129176005721092	3.0879	GENE PRODUCT: hypothetical protein predicted by Glimmer/Critica COMMENT: No hits found.
TC139987	0.169569000601768	-0.367987006902695	2.7292	GENE PRODUCT: hypothetical protein predicted by Glimmer/Critica GO NUMBERS: 6950 9415 DESCRIPTION: Dehydrin COMMENT: Used Tools: InterPro
TC140019	-0.944253027439117	-0.567523002624512	2.4541	NAME: etf1 GENE PRODUCT: Eukaryotic peptide chain release factor subunit 1-2 GO NUMBERS: 5737 6415 16149 DESCRIPTION: Eukaryotic peptide chain release factor subunit 1-2 (eRF1-2) (Eukaryotic release factor 1-2) (Omnipotent suppressor protein 1 homolog 2) (SUP1 homolog 2). Peptide chain release factor eRF/aRF subunit 1 COMMENT: Blast2x vs SP: FUNCTION: Directs the termination of nascent peptide sy…
TC140088	5.12565994262695	-0.000123999998322688	3.0879	GENE PRODUCT: hypothetical protein predicted by Glimmer/Critica COMMENT: No hits found.
TC140166	1.8486499786377	1.08580994606018	3.0879	GENE PRODUCT: hypothetical protein predicted by Glimmer/Critica COMMENT: No hits found.
TC140212	-0.46398600935936	-0.670060992240906	3.1695	GENE PRODUCT: F-box/Kelch-repeat protein At5g15710. DESCRIPTION: Galactose oxidase/kelch, beta-propeller COMMENT: Blast2x vs SP: SIMILARITY: Contains 1 F-box domain. SIMILARITY: Contains 3 Kelch repeats. KEYWORDS: Kelch repeat; Repeat Used Tools: Blast2x vs KEGG, Blast2x vs SP, InterPro
TC140243	-0.147383004426956	-0.170837000012398	2.8822	EC NUMBER: 3.1.2.15 GENE PRODUCT: ubiquitin-specific protease 12 (UBP12) DESCRIPTION: [EC:3.1.2.15] COMMENT: Used Tools: Blast2x vs KEGG, Blast2x vs KOG
TC140275	-0.0778850018978119	0.0108160004019737	3.0879	GENE PRODUCT: hypothetical protein predicted by Glimmer/Critica DESCRIPTION: High mobility group box, HMG COMMENT: Used Tools: InterPro
TC140335	-0.195460006594658	0.0264240000396967	2.4541	NAME: fdxB GENE PRODUCT: 2Fe-2S ferredoxin (Adrenodoxin-like protein). DESCRIPTION: Beta-grasp fold, ferredoxin-type COMMENT: Blast2x vs SP: FUNCTION: Ferredoxin are iron-sulfur proteins that transfer electrons in a wide variety of metabolic reactions. COFACTOR: Binds 1 2Fe-2S cluster (By similarity). SIMILARITY: Belongs to the adrenodoxin/putidaredoxin family. SIMILARITY: Contains 1 2Fe-2S ferre…
TC140345	0.272056996822357	0.428011000156403	3.0879	GENE PRODUCT: hypothetical protein predicted by Glimmer/Critica COMMENT: No hits found.
TC140404	4.3534197807312	-0.038077998906374	3.0879	GENE PRODUCT: Gamma-tubulin complex component 3 homolog DESCRIPTION: Gamma-tubulin complex component 3 homolog (Gamma ring complex protein 109) (Xgrip109) (x109p). Gamma tubulin complex protein 3 COMMENT: Blast2x vs SP: FUNCTION: Necessary for the recruitment of gamma-tubulin to the centrosome and for the formation of a functional centrosome. SUBUNIT: Interacts with gamma-tubulin. SUBCELLULAR LOC…
TC140421	0.801813006401062	-2.54136991500854	3.0879	GENE PRODUCT: hypothetical protein predicted by Glimmer/Critica COMMENT: No hits found.
TC140476	0.168320000171661	0.069242000579834	3.0879	GENE PRODUCT: hypothetical protein predicted by Glimmer/Critica GO NUMBERS: 6412 DESCRIPTION: Ribosome recycling factor COMMENT: Used Tools: InterPro
TC140526	0.915144979953766	0.171964004635811	3.0879	GENE PRODUCT: hypothetical protein predicted by Glimmer/Critica COMMENT: No hits found.
TC140558	-0.0966150015592575	-0.00718900002539158	3.0879	GENE PRODUCT: hypothetical protein predicted by Glimmer/Critica COMMENT: No hits found.
TC140569	1.67416000366211	0.106504999101162	3.0879	GENE PRODUCT: hypothetical protein predicted by Glimmer/Critica COMMENT: No hits found.
TC140599	0.164848998188972	-0.0846939980983734	3.0879	GENE PRODUCT: hypothetical protein predicted by Glimmer/Critica COMMENT: No hits found.
TC140637	0.319999992847443	0.266759008169174	4.9569	EC NUMBER: 2.4.1.34 GENE PRODUCT: 1,3-beta-glucan synthase component FKS3 GO NUMBERS: 148 3843 6075 16020 DESCRIPTION: 1,3-beta-glucan synthase component FKS3 (EC 2.4.1.34) (1,3-beta-D- glucan-UDP glucosyltransferase). Glycosyl transferase, family 48 COMMENT: Blast2x vs SP: CATALYTIC ACTIVITY: UDP-glucose + (1,3-beta-D-glucosyl)(n) = UDP + (1,3-beta-D-glucosyl)(n+1). SUBCELLULAR LOCATION: Membran…
TC140643	-0.194949999451637	-0.307305991649628	1.5440	GENE PRODUCT: Palmitoyltransferase PFA4 GO NUMBERS: 8270 DESCRIPTION: Palmitoyltransferase PFA4 (EC 2.3.1.-) (Protein fatty acyltransferase 4). Zinc finger, DHHC-type COMMENT: Blast2x vs SP: CATALYTIC ACTIVITY: Palmitoyl-CoA + protein-cysteine = S-palmitoyl protein + CoA. SUBCELLULAR LOCATION: Endoplasmic reticulum membrane; Multi-pass membrane protein (By similarity). DOMAIN: The DHHC domain is …
TC140649	-0.60513699054718	0.0144530003890395	1.6970	GENE PRODUCT: TMV resistance protein N. GO NUMBERS: 5524 6915 DESCRIPTION: NB-ARC COMMENT: Blast2x vs SP: FUNCTION: Disease resistance protein. Resistance proteins guard the plant against pathogens that contain an appropriate avirulence protein via a direct or indirect interaction with this avirulence protein. That triggers a defense system including the hypersensitive response, which restricts t…
TC140656	2.56133008003235	-0.293787986040115	3.0879	GENE PRODUCT: hypothetical protein predicted by Glimmer/Critica COMMENT: No hits found.
TC140708	0.43954399228096	0.153257995843887	6.3390	GENE PRODUCT: Chloroplast 50S ribosomal protein L14. GO NUMBERS: 3735 5622 5840 6412 DESCRIPTION: Ribosomal protein L14b/L23e COMMENT: Blast2x vs SP: FUNCTION: Binds to 23S rRNA (By similarity). SUBUNIT: Part of the 50S ribosomal subunit (By similarity). SUBCELLULAR LOCATION: Plastid, chloroplast. SIMILARITY: Belongs to the ribosomal protein L14P family. KEYWORDS: Chloroplast; Plastid; Ribonucleo…
TC140728	0.0869249999523163	0.133495002985001	1.6970	NAME: tag EC NUMBER: 3.2.2.20 GENE PRODUCT: methyladenine glycosylase family protein GO NUMBERS: 3824 6281 DESCRIPTION: DNA-3-methyladenine glycosylase 1 (EC 3.2.2.20) (DNA-3-methyladenine glycosylase I) (3-methyladenine-DNA glycosylase I, constitutive) (TAG I) (DNA-3-methyladenine glycosidase I). DNA glycosylase COMMENT: Blast2x vs SP: FUNCTION: Hydrolysis of the deoxyribose N-glycosidic bond to…
TC140747	5.68404006958008	0.0142029998824	3.0879	NAME: CPY1 EC NUMBER: 3.4.16.- GENE PRODUCT: Putative serine carboxypeptidase YBR139W GO NUMBERS: 4185 6508 DESCRIPTION: [EC:3.4.16.-] Putative serine carboxypeptidase YBR139W (EC 3.4.16.-). Peptidase S10, serine carboxypeptidase COMMENT: Blast2x vs SP: INTERACTION: Self; NbExp=1; IntAct=EBI-21638, EBI-21638; P16474:KAR2; NbExp=1; IntAct=EBI-21638, EBI-7876; MISCELLANEOUS: Present with 1420 molec…
TC140757	1.0424599647522	0.54451197385788	3.4844	GENE PRODUCT: TMV resistance protein N. GO NUMBERS: 4888 7165 31224 45087 DESCRIPTION: Toll-Interleukin receptor COMMENT: Blast2x vs SP: FUNCTION: Disease resistance protein. Resistance proteins guard the plant against pathogens that contain an appropriate avirulence protein via a direct or indirect interaction with this avirulence protein. That triggers a defense system including the hypersensit…
TC140772	-0.281197994947433	-0.213784992694855	3.0879	GENE PRODUCT: Transmembrane protein 150 precursor. COMMENT: Blast2x vs SP: FUNCTION: Possible role in fasting-induced catabolism (By similarity). SUBCELLULAR LOCATION: Cell membrane; Multi-pass membrane protein (By similarity). KEYWORDS: Glycoprotein; Membrane; Signal; Transmembrane Used Tools: Blast2x vs SP
TC140819	5.41776990890503	2.85824990272522	3.0879	EC NUMBER: 2.4.1.- GENE PRODUCT: Cytokinin-O-glucosyltransferase 2 GO NUMBERS: 8152 16758 DESCRIPTION: Cytokinin-O-glucosyltransferase 2 (EC 2.4.1.-) (Zeatin O- glucosyltransferase 2) (AtZOG2) (UDP-glucosyl transferase 85A1). UDP-glucuronosyl/UDP-glucosyltransferase COMMENT: Blast2x vs SP: FUNCTION: Involved in the O-glucosylation of trans-zeatin and dihydrozeatin. Also active in vitro on cis-zea…
TC140835	2.9488799571991	-0.0731360018253326	3.0879	GENE PRODUCT: hypothetical protein predicted by Glimmer/Critica COMMENT: No hits found.
TC140869	-0.13510499894619	0.0698510035872459	3.0879	GENE PRODUCT: hypothetical protein predicted by Glimmer/Critica COMMENT: No hits found.
TC140870	1.78894996643066	0.955303013324738	3.0879	GENE PRODUCT: hypothetical protein predicted by Glimmer/Critica COMMENT: No hits found.
TC140887	8.67564964294434	1.17155003547668	3.0879	NAME: OLE1 EC NUMBER: 1.14.19.1 GENE PRODUCT: stearoyl-CoA desaturase GO NUMBERS: 20037 46914 DESCRIPTION: [EC:1.14.19.1] Acyl-CoA desaturase 1 (EC 1.14.19.1) (Stearoyl-CoA desaturase 1) (Fatty acid desaturase 1). Cytochrome b5 COMMENT: Blast2x vs SP: FUNCTION: Utilizes O(2) and electrons from the reduced cytochrome b(5) domain to catalyze the insertion of a double bond into a spectrum of fatty a…
TC140911	5.39917993545532	0.208515003323555	3.0879	GENE PRODUCT: hypothetical protein predicted by Glimmer/Critica GO NUMBERS: 5622 7165 DESCRIPTION: RhoGAP COMMENT: Used Tools: InterPro
TC140914	7.42476987838745	-0.0048030000180006	4.6319	NAME: SBA1 GENE PRODUCT: Protein wos2 (p21). DESCRIPTION: HSP20-like chaperone COMMENT: Blast2x vs SP: FUNCTION: Cell cycle regulatory protein that interacts with cdc2 in the control of the M-G1 transition. SIMILARITY: Belongs to the p23/wos2 family. SIMILARITY: Contains 1 CS domain. KEYWORDS: Cell cycle; Complete proteome Used Tools: Blast2x vs KEGG, Blast2x vs SP, InterPro
TC140926	-0.267955005168915	-0.429343998432159	3.3313	GENE PRODUCT: hypothetical protein predicted by Glimmer/Critica COMMENT: No hits found.
TC140982	-0.217231005430222	-0.39360100030899	3.0879	GENE PRODUCT: hypothetical protein predicted by Glimmer/Critica COMMENT: No hits found.
TC140994	-0.464724987745285	-0.194327995181084	1.5440	GENE PRODUCT: hypothetical protein similar to Oryza sativa chromosome 1, OSJNBa0026L12.31 DESCRIPTION: RNA-directed DNA polymerase (reverse transcriptase), related COMMENT: Used Tools: Blast2x vs KEGG, InterPro
TC141011	-0.269870012998581	-0.60004198551178	2.6117	GENE PRODUCT: Auxin-binding protein ABP19b precursor. DESCRIPTION: RmlC-like jelly roll fold COMMENT: Blast2x vs SP: FUNCTION: Probable receptor for the plant growth-promoting hormone auxin. SUBUNIT: Interacts with ABP20. SUBCELLULAR LOCATION: Secreted, cell wall. SIMILARITY: Belongs to the germin family. KEYWORDS: Apoplast; Auxin signaling pathway; Cell wall; Glycoprotein; Manganese; Metal-bindi…
TC141016	-0.198080003261566	-0.184448003768921	3.0879	GENE PRODUCT: hypothetical protein predicted by Glimmer/Critica COMMENT: No hits found.
TC141020	-0.0600529983639717	-0.014151000417769	3.4844	GENE PRODUCT: hypothetical protein predicted by Glimmer/Critica COMMENT: No hits found.
TC141024	0.093359999358654	-0.203913003206253	1.6970	NAME: sgaA EC NUMBER: 2.6.1.45 GENE PRODUCT: serine--glyoxylate aminotransferase GO NUMBERS: 3824 30170 DESCRIPTION: [EC:2.6.1.45] Serine--glyoxylate aminotransferase (EC 2.6.1.45) (Alanine--glyoxylate aminotransferase) (EC 2.6.1.44) (AGT) (Serine--pyruvate aminotransferase) (EC 2.6.1.51). Pyridoxal phosphate-dependent transferase, major region, subdomain 1 COMMENT: Blast2x vs SP: FUNCTION: Photo…
TC141032	3.86401009559631	0.0911310017108917	3.0879	NAME: FAA2 EC NUMBER: 6.2.1.3 GENE PRODUCT: acyl-CoA synthetase long-chain family member 5 GO NUMBERS: 3824 8152 DESCRIPTION: [EC:6.2.1.3] Long-chain-fatty-acid--CoA ligase 5 (EC 6.2.1.3) (Long-chain acyl-CoA synthetase 5) (LACS 5). AMP-dependent synthetase and ligase COMMENT: Blast2x vs SP: FUNCTION: Activation of long-chain fatty acids for both synthesis of cellular lipids, and degradation via …
TC141101	-0.631487011909485	-0.523413002490997	1.9565	GENE PRODUCT: expressed protein DESCRIPTION: Protein of unknown function DUF716 COMMENT: Used Tools: Blast2x vs KEGG, InterPro
TC141111	7.0408501625061	5.97206020355225	3.3941	EC NUMBER: 1.14.-.- GENE PRODUCT: Abscisic acid 8'-hydroxylase 1 GO NUMBERS: 4497 5506 6118 20037 DESCRIPTION: [EC:1.14.-.-] Abscisic acid 8'-hydroxylase 1 (EC 1.14.13.93) (ABA 8'-hydroxylase 1) (Cytochrome P450 707A1). Cytochrome P450 COMMENT: Blast2x vs SP: FUNCTION: Involved in the oxidative degradation of abscisic acid. Plays an important role in determining abscisic acid levels in dry seeds …
TC141120	0.0452789999544621	0.213914006948471	1.6970	GENE PRODUCT: expressed protein COMMENT: Used Tools: Blast2x vs KEGG
TC141123	0.421654999256134	0.0393289998173714	3.0879	GENE PRODUCT: hypothetical protein predicted by Glimmer/Critica GO NUMBERS: 6807 16810 DESCRIPTION: Nitrilase/cyanide hydratase and apolipoprotein N-acyltransferase COMMENT: Used Tools: InterPro
TC141151	-0.172888994216919	0.00364800007082522	3.0879	GENE PRODUCT: Guanine nucleotide-binding protein subunit beta-like protein 1 DESCRIPTION: Guanine nucleotide-binding protein subunit beta-like protein 1 (G protein subunit beta-like protein 1) (WD40 repeat-containing protein deleted in VCFS) (Protein WDVCF). WD40 repeat-like COMMENT: Blast2x vs SP: ALTERNATIVE PRODUCTS: Event=Alternative splicing; Named isoforms=2; Name=1; IsoId=Q9EQ15-1; Sequenc…
TC141168	8.64713954925537	2.3090500831604	3.0879	GENE PRODUCT: Tubulin alpha-8 chain (Alpha-tubulin 8). GO NUMBERS: 5198 5525 5874 7018 DESCRIPTION: Alpha tubulin COMMENT: Blast2x vs SP: FUNCTION: Tubulin is the major constituent of microtubules. It binds two moles of GTP, one at an exchangeable site on the beta chain and one at a non-exchangeable site on the alpha-chain (By similarity). SUBUNIT: Dimer of alpha and beta chains (By similarity). …
TC141179	0.0430580005049706	0.25026598572731	9.2637	EC NUMBER: 1.6.99.3 GENE PRODUCT: Blue copper protein precursor. GO NUMBERS: 5507 6118 9055 DESCRIPTION: Plastocyanin-like COMMENT: Blast2x vs SP: SIMILARITY: Contains 1 plastocyanin-like domain. KEYWORDS: Copper; Electron transport; Glycoprotein; Metal-binding; Signal; Transport Used Tools: Blast2x vs KEGG, Blast2x vs SP, InterPro
TC141185	-0.11056499928236	-0.126112997531891	1.6970	GENE PRODUCT: Chloroplastic group IIA intron splicing facilitator CRS1, chloroplast precursor DESCRIPTION: Chloroplastic group IIA intron splicing facilitator CRS1, chloroplast precursor (Protein CHLOROPLAST RNA SPLICING 1) (Chloroplastic RNA splicing factor 1). CRS1/YhbY COMMENT: Blast2x vs SP: FUNCTION: Required for the splicing of group IIA introns in chloroplasts, and especially for atpF, by …
TC141194	2.55707001686096	0.0468229986727238	3.0879	NAME: yqjT GENE PRODUCT: Uncharacterized protein yqjT. DESCRIPTION: Glyoxalase/bleomycin resistance protein/dioxygenase COMMENT: Blast2x vs SP: KEYWORDS: Complete proteome Used Tools: Blast2x vs KEGG, Blast2x vs SP, InterPro
TC141206	-0.0370149984955788	-0.122188001871109	3.0879	GENE PRODUCT: hypothetical protein predicted by Glimmer/Critica COMMENT: No hits found.
TC141212	-0.0107429996132851	0.0151159996166825	2.7292	GENE PRODUCT: Uncharacterized protein C1orf123 homolog. DESCRIPTION: Protein of unknown function DUF866, eukaryotic COMMENT: Blast2x vs SP: KEYWORDS: Used Tools: Blast2x vs KEGG, Blast2x vs SP, InterPro
TC141219	0.617069005966187	0.414956003427505	1.9565	GENE PRODUCT: hypothetical protein predicted by Glimmer/Critica DESCRIPTION: Thioredoxin fold COMMENT: Used Tools: InterPro
TC141225	-0.0906530022621155	-0.110950998961926	1.5440	EC NUMBER: 5.4.99.8 GENE PRODUCT: lupeol synthase (LUP1) / 2,3-oxidosqualene-triterpenoid cyclase GO NUMBERS: 8152 16829 DESCRIPTION: [EC:5.4.99.8] Cycloartenol synthase (EC 5.4.99.8) (2,3-epoxysqualene--cycloartenol cyclase). Terpene synthase COMMENT: Blast2x vs SP: CATALYTIC ACTIVITY: (S)-2,3-epoxysqualene = cycloartenol. SIMILARITY: Belongs to the terpene cyclase/mutase family. SIMILARITY: Con…
TC141246	9.01764011383057	8.29601001739502	3.1695	GENE PRODUCT: Agglutinin-2 precursor DESCRIPTION: Agglutinin-2 precursor (Agglutinin II) (ClAII) (LecClAII). Concanavalin A-like lectin/glucanase COMMENT: Blast2x vs SP: FUNCTION: Mannose/glucose binding bark lectin. FUNCTION: Bark lectins are storage proteins that probably maintain stocks of nitrogen during dormant period. Self-aggregatable molecules that can bind their own carbohydrate side cha…
TC141254	4.84353017807007	3.28605008125305	4.2373	NAME: dapA EC NUMBER: 4.2.1.52 GENE PRODUCT: dihydrodipicolinate synthase GO NUMBERS: 8152 16829 DESCRIPTION: [EC:4.2.1.52] Dihydrodipicolinate synthase, chloroplast precursor (EC 4.2.1.52) (DHDPS). Dihydrodipicolinate synthetase COMMENT: Blast2x vs SP: CATALYTIC ACTIVITY: L-aspartate 4-semialdehyde + pyruvate = dihydrodipicolinate + 2 H(2)O. PATHWAY: Amino-acid biosynthesis; L-lysine biosynthesi…
TC141329	-0.0786309987306595	-0.000472000014269724	3.0879	GENE PRODUCT: 14-3-3-like protein. GO NUMBERS: 19904 DESCRIPTION: 14-3-3 protein COMMENT: Blast2x vs SP: SIMILARITY: Belongs to the 14-3-3 family. KEYWORDS: Used Tools: Blast2x vs KEGG, Blast2x vs SP, InterPro, Blast2x vs KOG
TC141334	2.94886994361877	-0.161542996764183	3.0879	GENE PRODUCT: Uncharacterized WD repeat protein C2E1P5.05. DESCRIPTION: WD40 repeat-like COMMENT: Blast2x vs SP: SUBCELLULAR LOCATION: Nucleus. SIMILARITY: Contains 7 WD repeats. KEYWORDS: Complete proteome; Nucleus; Repeat; WD repeat Used Tools: Blast2x vs KEGG, Blast2x vs SP, InterPro, Blast2x vs KOG
TC141338	1.17613995075226	0.0891589969396591	3.0879	GENE PRODUCT: hypothetical protein predicted by Glimmer/Critica COMMENT: No hits found.
TC141360	-0.181737005710602	-0.01369300018996	3.0879	GENE PRODUCT: Mitogen-activated protein kinase kinase kinase 12 DESCRIPTION: Mitogen-activated protein kinase kinase kinase 12 (EC 2.7.11.25) (Mixed lineage kinase) (Leucine-zipper protein kinase) (ZPK) (Dual leucine zipper bearing kinase) (DLK) (MAPK-upstream kinase) (MUK). Protein kinase-like COMMENT: Blast2x vs SP: FUNCTION: May be an activator of the JNK/SAPK pathway. Phosphorylates beta-case…
TC141361	0.722773015499115	0.0434169992804527	9.2637	GENE PRODUCT: Albumin-1 D precursor GO NUMBERS: 9405 45735 DESCRIPTION: Albumin-1 D precursor (PA1 D) (PsaA1b012) [Contains: Albumin-1 D chain b (PA1b D) (Leginsulin D); Albumin-1 D chain a (PA1a D)]. Albumin I COMMENT: Blast2x vs SP: FUNCTION: PA1b binds to basic 7S globulin (BG) and stimulates its phosphorylation activity. Involved in the signal transduction system to regulate the growth and di…
TC141395	1.12343001365662	-0.0271039996296167	3.0879	GENE PRODUCT: hypothetical protein predicted by Glimmer/Critica DESCRIPTION: WD40 repeat-like COMMENT: Used Tools: InterPro
TC141398	0.208582997322083	0.0157190002501011	3.0879	GENE PRODUCT: Sel-1 homolog precursor GO NUMBERS: 5488 DESCRIPTION: Sel-1 homolog precursor (Suppressor of lin-12-like protein) (Sel-1L). Tetratricopeptide-like helical COMMENT: Blast2x vs SP: FUNCTION: May play a role in Notch signaling. May be involved in the endoplasmic reticulum quality control (ERQC) system also called ER-associated degradation (ERAD) involved in ubiquitin- dependent degrada…
TC141427	-0.377815991640091	0.244065999984741	2.8822	GENE PRODUCT: hypothetical protein predicted by Glimmer/Critica GO NUMBERS: 8270 DESCRIPTION: Zinc finger, FYVE/PHD-type COMMENT: Used Tools: InterPro
TC141453	-0.0780669972300529	0.256475001573563	1.5440	GENE PRODUCT: hypothetical protein predicted by Glimmer/Critica COMMENT: No hits found.
TC141455	-0.150696992874146	-0.14716100692749	1.6970	GENE PRODUCT: expressed protein COMMENT: Used Tools: Blast2x vs KEGG
TC141495	-0.242155000567436	-0.0144980000331998	3.0879	GENE PRODUCT: hypothetical protein predicted by Glimmer/Critica COMMENT: No hits found.
TC141533	-0.187325000762939	-0.426813989877701	3.0879	EC NUMBER: 3.1.3.16 GENE PRODUCT: protein phosphatase 2C (PP2C), putative GO NUMBERS: 15071 DESCRIPTION: [EC:3.1.3.16] Protein phosphatase 2C ABI2 (EC 3.1.3.16) (PP2C) (Abscisic acid- insensitive 2). Protein phosphatase 2C COMMENT: Blast2x vs SP: FUNCTION: Involved in abscisic acid (ABA) signaling pathway. CATALYTIC ACTIVITY: A phosphoprotein + H(2)O = a protein + phosphate. COFACTOR: Binds 2 mag…
TC141577	-0.328119993209839	-0.502569973468781	1.8034	EC NUMBER: 2.1.1.104 GENE PRODUCT: caffeoyl-CoA 3-O-methyltransferase, putative GO NUMBERS: 8171 DESCRIPTION: [EC:2.1.1.104] Caffeoyl-CoA O-methyltransferase (EC 2.1.1.104) (Trans-caffeoyl-CoA 3- O-methyltransferase) (CCoAMT) (CCoAOMT). O-methyltransferase, family 3 COMMENT: Blast2x vs SP: FUNCTION: Methylates caffeoyl-CoA to feruloyl-CoA and 5- hydroxyferuloyl-CoA to sinapoyl-CoA. Plays a role i…
TC141586	7.89462995529175	2.16901993751526	3.0879	NAME: Rps6 GENE PRODUCT: 40S ribosomal protein S6-B. GO NUMBERS: 3735 5840 6412 DESCRIPTION: Ribosomal protein S6, eukaryotic COMMENT: Blast2x vs SP: PTM: Phosphorylated (By similarity). MISCELLANEOUS: There are two genes for S6 in S.pombe. SIMILARITY: Belongs to the ribosomal protein S6e family. KEYWORDS: Complete proteome; Phosphorylation; Ribonucleoprotein; Ribosomal protein Used Tools: Blast2…
TC141590	-0.182081997394562	-0.509351015090942	3.0879	EC NUMBER: 6.3.2.- GENE PRODUCT: zinc finger (C3HC4-type RING finger) family protein DESCRIPTION: E3 ubiquitin-protein ligase UHRF1 (EC 6.3.2.-) (Ubiquitin-like PHD and RING finger domain-containing protein 1) (Ubiquitin-like-containing PHD and RING finger domains protein 1) (Inverted CCAAT box-binding protein of 90 kDa) (Transcription factor ICBP90) (Nuclear zinc finger protein Np95) (Nuclear pr…
TC141603	7.50578022003174	0.200914993882179	3.0879	GENE PRODUCT: Transmembrane emp24 domain-containing protein 4 precursor DESCRIPTION: Transmembrane emp24 domain-containing protein 4 precursor (p26). GOLD COMMENT: Blast2x vs SP: SUBCELLULAR LOCATION: Endoplasmic reticulum membrane; Single-pass type I membrane protein (By similarity). SIMILARITY: Belongs to the EMP24/GP25L family. SIMILARITY: Contains 1 GOLD domain. KEYWORDS: Endoplasmic reticulu…
TC141627	-0.350226014852524	-0.483747005462646	1.5440	GENE PRODUCT: hypothetical protein predicted by Glimmer/Critica COMMENT: No hits found.
TC141632	-0.0483979992568493	0.0481979995965958	3.0879	GENE PRODUCT: hypothetical protein predicted by Glimmer/Critica COMMENT: No hits found.
TC141641	0.213467001914978	-0.239201992750168	3.3272	GENE PRODUCT: hypothetical protein predicted by Glimmer/Critica DESCRIPTION: Translation machinery associated TMA7 COMMENT: Used Tools: InterPro
TC141647	-0.740091979503632	0.833779990673065	2.4541	EC NUMBER: 1.14.-.- GENE PRODUCT: Cytochrome P450 71D11 (EC 1.14.-.-) (Fragment). GO NUMBERS: 4497 5506 6118 20037 DESCRIPTION: Cytochrome P450 COMMENT: Blast2x vs SP: SIMILARITY: Belongs to the cytochrome P450 family. KEYWORDS: Heme; Iron; Metal-binding; Monooxygenase; Oxidoreductase Used Tools: Blast2x vs KEGG, Blast2x vs SP, InterPro, Blast2x vs KOG
TC141669	0.0493949986994267	0.0243999995291233	1.5440	GENE PRODUCT: hypothetical protein predicted by Glimmer/Critica GO NUMBERS: 5199 DESCRIPTION: Pistil-specific extensin-like protein COMMENT: Used Tools: InterPro
TC141701	4.61406993865967	-0.151798993349075	3.0879	NAME: badC EC NUMBER: 1.1.1.1 GENE PRODUCT: Alcohol dehydrogenase 1 GO NUMBERS: 8270 16491 DESCRIPTION: [EC:1.1.1.1] Alcohol dehydrogenase 1 (EC 1.1.1.1) (40 kDa allergen) (Allergen Cand a 1) (Can a 1) (Can a I). Alcohol dehydrogenase superfamily, zinc-containing COMMENT: Blast2x vs SP: CATALYTIC ACTIVITY: An alcohol + NAD(+) = an aldehyde or ketone + NADH. COFACTOR: Binds 2 zinc ions per subunit…
TC141732	-0.146377995610237	-0.0594919994473457	3.0879	GENE PRODUCT: hypothetical protein predicted by Glimmer/Critica COMMENT: No hits found.
TC141800	0.379642009735107	1.3094300031662	1.5440	EC NUMBER: 2.8.2.- GENE PRODUCT: Flavonol sulfotransferase-like GO NUMBERS: 8146 DESCRIPTION: Flavonol sulfotransferase-like (EC 2.8.2.-) (RaRO47). Sulphotransferase COMMENT: Blast2x vs SP: SIMILARITY: Belongs to the sulfotransferase family. SEQUENCE CAUTION: Sequence=CAA86850.1; Type=Frameshift; Positions=300, 313, 317; KEYWORDS: 3D-structure; Transferase Used Tools: Blast2x vs KEGG, Blast2x vs …
TC127564	2.7648
TC133234	3.0879
TC136205	3.0879
TC136459	6.3390
TC136499	6.3390
TC136676	12.6781
TC136733	3.3272
TC138893	6.3390
TC138941	9.5085
TC139784	3.0879
TC140662	6.3390
TC141064	6.3390
TC141291	6.3390
TC141518	1.5440
