# Supplementary material for: MediPlEx - a tool to combine in silico & experimental gene expression profiles of the model legume Medicago truncatula
Source: BMC Res Notes. 2010 Oct 19;3:262. doi: 10.1186/1756-0500-3-262 (PMC2972298; doi:10.1186/1756-0500-3-262)
Supplement: Additional file 3 — File containing the GO categories of the 4 created clusters. The .xls file stores the GO categories of the genes in the four created clusters. [file 1756-0500-3-262-S3.XLS]

## Sheet: Tabelle1
GO Number	GO Cat	Number of TCs		4 cluster, cluster 3
5622	intracellular	14
3735	structural constituent of ribosome	13
6412	protein biosynthesis	12
5840	ribosome	11
8152	metabolism	7
6118	electron transport	7
16020	membrane	6
20037	heme binding	5
3677	DNA binding	5
6810	transport	5
5506	iron ion binding	4
16491	oxidoreductase activity	4
5215	transporter activity	4
3824	catalytic activity	4
4497	monooxygenase activity	4
786	nucleosome	3
6334	nucleosome assembly	3
6952	defense response	3
7001	chromosome organization and biogenesis (sensu Eukaryota)	3
5634	nucleus	3
...	...	...
GO Number	GO Cat	Number of TCs
5524	ATP binding	16		4 cluster, cluster 1
8152	metabolism	13
5634	nucleus	13
3824	catalytic activity	12
3677	DNA binding	8
6118	electron transport	8
6355	regulation of transcription, DNA-dependent	7
6508	proteolysis and peptidolysis	7
8270	zinc ion binding	7
6468	protein amino acid phosphorylation	6
46872	metal ion binding	6
5622	intracellular	6
16758	transferase activity, transferring hexosyl groups	6
4672	protein kinase activity	6
30528	transcription regulator activity	5
3700	transcription factor activity	5
16020	membrane	5
5975	carbohydrate metabolism	5
6915	apoptosis	5
16787	hydrolase activity	5
20037	heme binding	5
16021	integral to membrane	5
45449	regulation of transcription	5
7165	signal transduction	5
5506	iron ion binding	4
15071	protein phosphatase type 2C activity	4
30001	metal ion transport	4
6412	protein biosynthesis	4
5515	protein binding	4
5488	binding	4
4497	monooxygenase activity	4
3676	nucleic acid binding	4
16491	oxidoreductase activity	3
5840	ribosome	3
9405	pathogenesis	3
3735	structural constituent of ribosome	3
45735	nutrient reservoir activity	3
4553	hydrolase activity, hydrolyzing O-glycosyl compounds	3
30170	pyridoxal phosphate binding	3
...	...	...
GO Number	GO Cat	Number of TCs		4 cluster cluster 4
6810	transport	3
16021	integral to membrane	3
5524	ATP binding	2
42626	ATPase activity, coupled to transmembrane movement of substances	2
5375	copper ion transporter activity	1
4185	serine carboxypeptidase activity	1
16998	cell wall catabolism	1
6952	defense response	1
16020	membrane	1
6508	proteolysis and peptidolysis	1
8270	zinc ion binding	1
5215	transporter activity	1
6825	copper ion transport	1
GO Number	GO Cat	Number of TCs		4 cluster, cluster 2
5315	inorganic phosphate transporter activity	1
4185	serine carboxypeptidase activity	1
6817	phosphate transport	1
16021	integral to membrane	1
6508	proteolysis and peptidolysis	1
